# Supplementary material for: Congenital sideroblastic anemia model due to ALAS2 mutation is susceptible to ferroptosis
Source: Sci Rep. 2022 May 30;12:9024. doi: 10.1038/s41598-022-12940-9 (PMC9151922; doi:10.1038/s41598-022-12940-9)
Supplement: Supplementary file 1 — Supplementary Information 1. [file 41598_2022_12940_MOESM1_ESM.xlsx]

## Sheet: Datasheet
ID	FC ([2] vs [1])	Log FC ([2] vs [1])	FC (abs) ([2] vs [1])	Regulation ([2] vs [1])	FC ([3] vs [1])	Log FC ([3] vs [1])	FC (abs) ([3] vs [1])	Regulation ([3] vs [1])	FC ([4] vs [1])	Log FC ([4] vs [1])	FC (abs) ([4] vs [1])	Regulation ([4] vs [1])	FC ([3] vs [2])	Log FC ([3] vs [2])	FC (abs) ([3] vs [2])	Regulation ([3] vs [2])	FC ([5] vs [2])	Log FC ([5] vs [2])	FC (abs) ([5] vs [2])	Regulation ([5] vs [2])	FC ([6] vs [3])	Log FC ([6] vs [3])	FC (abs) ([6] vs [3])	Regulation ([6] vs [3])	FC ([5] vs [4])	Log FC ([5] vs [4])	FC (abs) ([5] vs [4])	Regulation ([5] vs [4])	FC ([6] vs [4])	Log FC ([6] vs [4])	FC (abs) ([6] vs [4])	Regulation ([6] vs [4])	FC ([6] vs [5])	Log FC ([6] vs [5])	FC (abs) ([6] vs [5])	Regulation ([6] vs [5])	[1](normalized)	[2](normalized)	[3](normalized)	[4](normalized)	[5](normalized)	[6](normalized)	Name	ensembl_id	RefSeq_id	Enterz_id	symbol	description	GO_biological_process
H200006131	-1.19346	-0.255147	1.19346	down	1.00643	0.00925159	1.00643	up	3.10095	1.63271	3.10095	up	1.20114	0.264398	1.20114	up	2.31245	1.20942	2.31245	up	2.19461	1.13396	2.19461	up	-1.6004	-0.678436	1.6004	down	-1.40395	-0.489495	1.40395	down	1.13993	0.188941	1.13993	up	3.02236	2.76721	3.03161	4.65507	3.97664	4.16558	H200006131	ENSG00000225366	NM_001174136.1	6997	TDGF1	teratocarcinoma-derived growth factor 1	GO:0000187 activation of MAPK activity,GO:0001570 vasculogenesis,GO:0001701 in utero embryonic development,GO:0001763 morphogenesis of a branching structure,GO:0001954 positive regulation of cell-matrix adhesion,GO:0002042 cell migration involved in sprouting angiogenesis,GO:0007173 epidermal growth factor receptor signaling pathway,GO:0007369 gastrulation,GO:0007507 heart development,GO:0008284 …
H200009362	-1.16627	-0.2219	1.16627	down	1.16666	0.22238	1.16666	up	2.98521	1.57783	2.98521	up	1.36063	0.44428	1.36063	up	3.35718	1.74725	3.35718	up	2.99315	1.58166	2.99315	up	-1.03705	-0.0524855	1.03705	down	1.16976	0.226209	1.16976	up	1.2131	0.278694	1.2131	up	7.24633	7.02443	7.46871	8.82416	8.77168	9.05037	H200009362	ENSG00000155304	NM_006948.4	6782	HSPA13	heat shock protein family A (Hsp70) member 13	-
H200012193	1.08361	0.11584	1.08361	up	1.12491	0.169812	1.12491	up	1.77806	0.830301	1.77806	up	1.03812	0.0539722	1.03812	up	1.80563	0.852501	1.80563	up	1.93603	0.953099	1.93603	up	1.10041	0.13804	1.10041	up	1.22485	0.29261	1.22485	up	1.11309	0.154571	1.11309	up	7.57873	7.69457	7.74854	8.40903	8.54707	8.70164	H200012193	ENSG00000100380	NM_001278589.1	6767	ST13	suppression of tumorigenicity 13 (colon carcinoma) (Hsp70 interacting protein)	GO:0006457 protein folding,GO:0051260 protein homooligomerization,GO:0061084 negative regulation of protein refolding,GO:0070389 chaperone cofactor-dependent protein refolding
H200006492	1.23018	0.298872	1.23018	up	1.17188	0.228825	1.17188	up	-2.55123	-1.3512	2.55123	down	-1.04975	-0.0700474	1.04975	down	-2.0542	-1.03858	2.0542	down	-1.58679	-0.666109	1.58679	down	1.52784	0.611489	1.52784	up	1.88415	0.913911	1.88415	up	1.23321	0.302422	1.23321	up	9.55589	9.85477	9.78472	8.2047	8.81619	9.11861	H200006492	ENSG00000127616	NM_001128849.1	6597	SMARCA4	SWI/SNF related, matrix associated, actin dependent regulator of chromatin, subfamily a, member 4	GO:0000122 negative regulation of transcription from RNA polymerase II promoter,GO:0003407 neural retina development,GO:0006325 chromatin organization,GO:0006337 nucleosome disassembly,GO:0006338 chromatin remodeling,GO:0006351 transcription, DNA-templated,GO:0006357 regulation of transcription from RNA polymerase II promoter,GO:0007070 negative regulation of transcription from RNA polymerase II …
H300013003	1.02709	0.0385628	1.02709	up	-1.14298	-0.192801	1.14298	down	-1.68879	-0.755987	1.68879	down	-1.17394	-0.231364	1.17394	down	-1.04386	-0.0619297	1.04386	down	1.11243	0.153711	1.11243	up	1.66165	0.73262	1.66165	up	1.64364	0.716897	1.64364	up	-1.01096	-0.0157232	1.01096	down	8.82696	8.86552	8.63416	8.07097	8.80359	8.78787	H300013003	ENSG00000100075	NR_046298.2	6576	SLC25A1	solute carrier family 25 member 1	GO:0005975 carbohydrate metabolic process,GO:0006006 glucose metabolic process,GO:0006094 gluconeogenesis,GO:0006412 translation,GO:0015746 citrate transport,GO:0019432 triglyceride biosynthetic process,GO:0035338 long-chain fatty-acyl-CoA biosynthetic process,GO:0044255 cellular lipid metabolic process,GO:0044281 small molecule metabolic process,GO:0055085 transmembrane transport
H200006102	1.29364	0.371438	1.29364	up	1.23575	0.305388	1.23575	up	-4.95644	-2.3093	4.95644	down	-1.04685	-0.0660496	1.04685	down	-2.8922	-1.53217	2.8922	down	-2.19082	-1.13147	2.19082	down	2.21695	1.14858	2.21695	up	2.79572	1.48322	2.79572	up	1.26107	0.334645	1.26107	up	10.9349	11.3064	11.2403	8.62561	9.77418	10.1088	H200006102	ENSG00000178035	NM_000884.2	3615	IMPDH2	IMP (inosine 5'-monophosphate) dehydrogenase 2	GO:0006144 purine nucleobase metabolic process,GO:0006177 GMP biosynthetic process,GO:0009168 purine ribonucleoside monophosphate biosynthetic process,GO:0044281 small molecule metabolic process,GO:0046651 lymphocyte proliferation,GO:0051289 protein homotetramerization,GO:0055086 nucleobase-containing small molecule metabolic process,GO:0055114 oxidation-reduction process,GO:0060041 retina develo…
AHsV10000483	-1	0	1	down	-1	0	1	down	-1	0	1	down	-1	0	1	down	-1	0	1	down	-1	0	1	down	-1	0	1	down	-1	0	1	down	-1	0	1	down	1.71983e-07	1.71983e-07	1.71983e-07	1.71983e-07	1.71983e-07	1.71983e-07	AHsV10000483	ENSG00000164136	NR_037840.2	3600	IL15	interleukin 15	GO:0001779 natural killer cell differentiation,GO:0001866 NK T cell proliferation,GO:0006954 inflammatory response,GO:0006955 immune response,GO:0007165 signal transduction,GO:0007267 cell-cell signaling,GO:0007568 aging,GO:0008284 positive regulation of cell proliferation,GO:0014732 skeletal muscle atrophy,GO:0030212 hyaluronan metabolic process,GO:0032740 positive regulation of interleukin-17 p…
AHsV10001584	-1.05143	-0.0723596	1.05143	down	1.06949	0.0969248	1.06949	up	1.72622	0.787618	1.72622	up	1.1245	0.169284	1.1245	up	2.39134	1.25782	2.39134	up	2.39531	1.26021	2.39531	up	1.31753	0.39784	1.31753	up	1.48403	0.569518	1.48403	up	1.12637	0.171678	1.12637	up	4.79521	4.72285	4.89213	5.58283	5.98067	6.15235	AHsV10001584	ENSG00000115541	NM_002157.2	3336	HSPE1	heat shock protein family E (Hsp10) member 1	GO:0001649 osteoblast differentiation,GO:0006457 protein folding,GO:0006919 activation of cysteine-type endopeptidase activity involved in apoptotic process,GO:0006986 response to unfolded protein
H200017080	-1.19464	-0.256573	1.19464	down	-1.12979	-0.176059	1.12979	down	2.93113	1.55145	2.93113	up	1.05739	0.0805135	1.05739	up	5.97799	2.57966	5.97799	up	4.59016	2.19855	4.59016	up	1.7072	0.771632	1.7072	up	1.3861	0.471031	1.3861	up	-1.23166	-0.300601	1.23166	down	7.80229	7.54571	7.62623	9.35374	10.1254	9.82477	H200017080	ENSG00000204388	NM_005346.4	3304	HSPA1B	heat shock protein family A (Hsp70) member 1B	GO:0010628 positive regulation of gene expression,GO:0010941 regulation of cell death,GO:0031396 regulation of protein ubiquitination,GO:0031397 negative regulation of protein ubiquitination,GO:0032757 positive regulation of interleukin-8 production,GO:0034599 cellular response to oxidative stress,GO:0034605 cellular response to heat,GO:0042026 protein refolding,GO:0046034 ATP metabolic process,G…
AHsV10001782	1.044	0.06212	1.044	up	1.37755	0.462103	1.37755	up	-3.1266	-1.6446	3.1266	down	1.31949	0.399983	1.31949	up	-2.76165	-1.46553	2.76165	down	-2.54669	-1.34863	2.54669	down	1.18196	0.241184	1.18196	up	1.69123	0.758074	1.69123	up	1.43087	0.51689	1.43087	up	6.29795	6.36007	6.76006	4.65336	4.89454	5.41143	AHsV10001782	ENSG00000100644	NM_001243084.1	3091	HIF1A	hypoxia inducible factor 1 alpha subunit	GO:0000122 negative regulation of transcription from RNA polymerase II promoter,GO:0001525 angiogenesis,GO:0001666 response to hypoxia,GO:0001755 neural crest cell migration,GO:0001837 epithelial to mesenchymal transition,GO:0001892 embryonic placenta development,GO:0001922 B-1 B cell homeostasis,GO:0001938 positive regulation of endothelial cell proliferation,GO:0001947 heart looping,GO:0002052 …
H200010349	-1	0	1	down	1.18951	0.250364	1.18951	up	2.9911	1.58068	2.9911	up	1.18951	0.250364	1.18951	up	-1	0	1	down	1.54025	0.623166	1.54025	up	-2.9911	-1.58068	2.9911	down	-1.63257	-0.707149	1.63257	down	1.83214	0.87353	1.83214	up	1.71983e-07	1.71983e-07	0.250364	1.58068	1.71983e-07	0.87353	H200010349	ENSG00000101336	NM_001172133.1	3055	HCK	HCK proto-oncogene, Src family tyrosine kinase	GO:0002522 leukocyte migration involved in immune response,GO:0002758 innate immune response-activating signal transduction,GO:0006468 protein phosphorylation,GO:0006954 inflammatory response,GO:0007155 cell adhesion,GO:0007169 transmembrane receptor protein tyrosine kinase signaling pathway,GO:0007229 integrin-mediated signaling pathway,GO:0007498 mesoderm development,GO:0008284 positive regulat…
CHsGV10001868	1.49573	0.580849	1.49573	up	1.47799	0.563638	1.47799	up	14.0366	3.81112	14.0366	up	-1.012	-0.0172111	1.012	down	2.96262	1.56688	2.96262	up	2.48786	1.3149	2.48786	up	-3.16762	-1.6634	3.16762	down	-3.81737	-1.93258	3.81737	down	-1.20512	-0.269182	1.20512	down	0.482516	1.06336	1.04615	4.29364	2.63024	2.36106	CHsGV10001868	ENSG00000182771	XM_011539720.1	2894	GRID1	glutamate ionotropic receptor delta type subunit 1	GO:0034220 ion transmembrane transport,GO:0035176 social behavior,GO:0035235 ionotropic glutamate receptor signaling pathway
H200016643	1.42693	0.512915	1.42693	up	1.39565	0.480942	1.39565	up	-1.23618	-0.305888	1.23618	down	-1.02241	-0.0319729	1.02241	down	-1.53876	-0.621764	1.53876	down	-1.14375	-0.193766	1.14375	down	1.14634	0.197039	1.14634	up	1.50845	0.593064	1.50845	up	1.31588	0.396025	1.31588	up	7.6573	8.17022	8.13824	7.35141	7.54845	7.94448	H200016643	ENSG00000169727	XM_005256362.1	2873	GPS1	G protein pathway suppressor 1	GO:0000188 inactivation of MAPK activity,GO:0000715 nucleotide-excision repair, DNA damage recognition,GO:0006281 DNA repair,GO:0006283 transcription-coupled nucleotide-excision repair,GO:0006289 nucleotide-excision repair,GO:0007049 cell cycle,GO:0007254 JNK cascade,GO:0010388 cullin deneddylation,GO:0034260 negative regulation of GTPase activity,GO:0070911 global genome nucleotide-excision repa…
AHsV10000904	-1.01827	-0.0261226	1.01827	down	1.05728	0.0803537	1.05728	up	1.44802	0.534082	1.44802	up	1.0766	0.106476	1.0766	up	1.10703	0.146701	1.10703	up	-1.22897	-0.297453	1.22897	down	-1.33192	-0.413504	1.33192	down	-1.68317	-0.751182	1.68317	down	-1.26372	-0.337678	1.26372	down	6.18234	6.15622	6.26269	6.71642	6.30292	5.96524	AHsV10000904	ENSG00000178053	NM_001195433.1	4291	MLF1	myeloid leukemia factor 1	GO:0002318 myeloid progenitor cell differentiation,GO:0006351 transcription, DNA-templated,GO:0007050 cell cycle arrest
AHsV10002530	1.25699	0.329977	1.25699	up	1.0626	0.0875964	1.0626	up	1.72975	0.790565	1.72975	up	-1.18294	-0.242381	1.18294	down	1.60546	0.682989	1.60546	up	1.8189	0.863067	1.8189	up	1.16667	0.222402	1.16667	up	1.11736	0.160099	1.11736	up	-1.04413	-0.0623031	1.04413	down	6.5407	6.87068	6.6283	7.33126	7.55367	7.49136	AHsV10002530	ENSG00000059728	NM_001202514.1	4084	MXD1	MAX dimerization protein 1	GO:0000122 negative regulation of transcription from RNA polymerase II promoter,GO:0006351 transcription, DNA-templated,GO:0007275 multicellular organismal development,GO:0008283 cell proliferation
AHsV10002962	1.17981	0.238556	1.17981	up	-1.14411	-0.194221	1.14411	down	5.34159	2.41727	5.34159	up	-1.34983	-0.432777	1.34983	down	3.06209	1.61452	3.06209	up	3.72808	1.89843	3.72808	up	-1.47856	-0.564197	1.47856	down	-1.63927	-0.713058	1.63927	down	-1.10869	-0.14886	1.10869	down	2.44084	2.67939	2.24662	4.8581	4.29391	4.14505	AHsV10002962	ENSG00000012223	NM_001199149.1	4057	LTF	lactotransferrin	GO:0001503 ossification,GO:0001817 regulation of cytokine production,GO:0001895 retina homeostasis,GO:0002227 innate immune response in mucosa,GO:0006351 transcription, DNA-templated,GO:0006508 proteolysis,GO:0006811 ion transport,GO:0006959 humoral immune response,GO:0019731 antibacterial humoral response,GO:0019732 antifungal humoral response,GO:0031665 negative regulation of lipopolysaccharide…
CHsGV10001630	1.38605	0.470978	1.38605	up	15.5928	3.96281	15.5928	up	2.76977	1.46977	2.76977	up	11.2499	3.49183	11.2499	up	1.80195	0.849558	1.80195	up	-15.5928	-3.96281	15.5928	down	-1.10898	-0.149231	1.10898	down	-2.76977	-1.46977	2.76977	down	-2.49759	-1.32054	2.49759	down	1.71983e-07	0.470978	3.96281	1.46977	1.32054	1.71983e-07	CHsGV10001630	ENSG00000254997	NM_005553.3	3846	KRTAP5-9	keratin associated protein 5-9	GO:0008544 epidermis development
H200012441	1.86163	0.896566	1.86163	up	-1.18279	-0.242192	1.18279	down	2.01291	1.00928	2.01291	up	-2.20191	-1.13876	2.20191	down	-1.23978	-0.310081	1.23978	down	1.81812	0.862444	1.81812	up	-1.34052	-0.422795	1.34052	down	-1.30951	-0.389028	1.30951	down	1.02368	0.0337667	1.02368	up	3.13642	4.03299	2.89423	4.1457	3.72291	3.75667	H200012441	ENSG00000167748	NM_002257.3	3816	KLK1	kallikrein 1	GO:0006508 proteolysis
H300019439	1.42889	0.51489	1.42889	up	-1.02588	-0.036865	1.02588	down	2.61435	1.38645	2.61435	up	-1.46587	-0.551755	1.46587	down	1.67816	0.746881	1.67816	up	1.90347	0.92863	1.90347	up	-1.09027	-0.124683	1.09027	down	-1.40902	-0.494689	1.40902	down	-1.29236	-0.370006	1.29236	down	1.52673	2.04162	1.48987	2.91319	2.78851	2.4185	H300019439	ENSG00000058404	XM_006715781.2	816	CAMK2B	calcium/calmodulin-dependent protein kinase II beta	GO:0000082 G1/S transition of mitotic cell cycle,GO:0000165 MAPK cascade,GO:0000186 activation of MAPKK activity,GO:0002030 inhibitory G-protein coupled receptor phosphorylation,GO:0006468 protein phosphorylation,GO:0006816 calcium ion transport,GO:0007165 signal transduction,GO:0007173 epidermal growth factor receptor signaling pathway,GO:0007264 small GTPase mediated signal transduction,GO:0007…
CHsGV10002911	-1.30463	-0.383642	1.30463	down	-1.81724	-0.861749	1.81724	down	2.45645	1.29658	2.45645	up	-1.39291	-0.478107	1.39291	down	2.40077	1.2635	2.40077	up	7.00974	2.80936	7.00974	up	-1.33489	-0.416718	1.33489	down	1.5703	0.651037	1.5703	up	2.09617	1.06776	2.09617	up	3.84528	3.46164	2.98353	5.14186	4.72514	5.7929	CHsGV10002911	ENSG00000104327	NM_004929.3	793	CALB1	calbindin 1	GO:0007614 short-term memory,GO:0007616 long-term memory,GO:0007626 locomotory behavior,GO:0010842 retina layer formation,GO:0035502 metanephric part of ureteric bud development,GO:0048167 regulation of synaptic plasticity,GO:0051480 regulation of cytosolic calcium ion concentration,GO:0071310 cellular response to organic substance,GO:0072205 metanephric collecting duct development,GO:0072221 met…
CHsGV10003528	1.06837	0.0954055	1.06837	up	-1.23879	-0.308928	1.23879	down	2.2944	1.19812	2.2944	up	-1.32348	-0.404334	1.32348	down	-1.12198	-0.166042	1.12198	down	1.56222	0.643594	1.56222	up	-2.40953	-1.26875	2.40953	down	-1.81939	-0.863451	1.81939	down	1.32437	0.405301	1.32437	up	1.79031	1.88572	1.48138	2.98843	1.71968	2.12498	CHsGV10003528	ENSG00000116128	NM_004326.3	607	BCL9	B-cell CLL/lymphoma 9	GO:0014908 myotube differentiation involved in skeletal muscle regeneration,GO:0017015 regulation of transforming growth factor beta receptor signaling pathway,GO:0035019 somatic stem cell population maintenance,GO:0035914 skeletal muscle cell differentiation,GO:0045944 positive regulation of transcription from RNA polymerase II promoter,GO:0060070 canonical Wnt signaling pathway
AHsV10002539	1.32118	0.401823	1.32118	up	-1.02125	-0.0303359	1.02125	down	1.188	0.248529	1.188	up	-1.34925	-0.432158	1.34925	down	-1.43682	-0.522878	1.43682	down	1.17076	0.227443	1.17076	up	-1.29198	-0.369585	1.29198	down	-1.03629	-0.0514221	1.03629	down	1.24674	0.318162	1.24674	up	4.25935	4.66117	4.22901	4.50788	4.13829	4.45645	AHsV10002539	ENSG00000030110	NM_001188.3	578	BAK1	BCL2 antagonist/killer 1	GO:0001782 B cell homeostasis,GO:0001783 B cell apoptotic process,GO:0001836 release of cytochrome c from mitochondria,GO:0001974 blood vessel remodeling,GO:0002262 myeloid cell homeostasis,GO:0002352 B cell negative selection,GO:0006915 apoptotic process,GO:0006987 activation of signaling protein activity involved in unfolded protein response,GO:0007420 brain development,GO:0007568 aging,GO:0008…
H200012188	1.14071	0.189926	1.14071	up	1.0653	0.0912652	1.0653	up	-1.2061	-0.27035	1.2061	down	-1.07078	-0.0986609	1.07078	down	-1.21411	-0.279895	1.21411	down	-1.15023	-0.201924	1.15023	down	1.13318	0.180381	1.13318	up	1.11705	0.15969	1.11705	up	-1.01444	-0.0206904	1.01444	down	6.55371	6.74364	6.64497	6.28336	6.46374	6.44305	H200012188	ENSG00000134287	XM_011538323.1	377	ARF3	ADP ribosylation factor 3	GO:0006644 phospholipid metabolic process,GO:0006661 phosphatidylinositol biosynthetic process,GO:0007264 small GTPase mediated signal transduction,GO:0015031 protein transport,GO:0016192 vesicle-mediated transport,GO:0044281 small molecule metabolic process
H200004361	1.72238	0.784407	1.72238	up	-1.12122	-0.165073	1.12122	down	2.13211	1.09228	2.13211	up	-1.93118	-0.94948	1.93118	down	-1.29941	-0.377859	1.29941	down	1.95751	0.96902	1.95751	up	-1.60852	-0.685734	1.60852	down	-1.22123	-0.288334	1.22123	down	1.31713	0.397399	1.31713	up	3.19713	3.98154	3.03206	4.28942	3.60368	4.00108	H200004361	ENSG00000167580	NM_000486.5	359	AQP2	aquaporin 2	GO:0003091 renal water homeostasis,GO:0003097 renal water transport,GO:0006833 water transport,GO:0007588 excretion,GO:0015793 glycerol transport,GO:0034220 ion transmembrane transport,GO:0042631 cellular response to water deprivation,GO:0055085 transmembrane transport,GO:0071280 cellular response to copper ion,GO:0071288 cellular response to mercury ion,GO:0072205 metanephric collecting duct dev…
H200000240	1.45176	0.537798	1.45176	up	1.50925	0.593834	1.50925	up	-6.28978	-2.65301	6.28978	down	1.03961	0.056036	1.03961	up	-2.86462	-1.51835	2.86462	down	-3.51307	-1.81273	3.51307	down	3.18758	1.67246	3.18758	up	2.70215	1.43411	2.70215	up	-1.17964	-0.238352	1.17964	down	6.32976	6.86755	6.92359	3.67675	5.34921	5.11086	H200000240	ENSG00000162688	NM_000646.2	178	AGL	amylo-alpha-1, 6-glucosidase, 4-alpha-glucanotransferase	GO:0005975 carbohydrate metabolic process,GO:0005978 glycogen biosynthetic process,GO:0005980 glycogen catabolic process,GO:0006006 glucose metabolic process,GO:0007584 response to nutrient,GO:0044281 small molecule metabolic process,GO:0051384 response to glucocorticoid
H200000639	1.46746	0.55332	1.46746	up	-1.14248	-0.192171	1.14248	down	3.54321	1.82506	3.54321	up	-1.67654	-0.745491	1.67654	down	1.42934	0.515352	1.42934	up	2.37841	1.25	2.37841	up	-1.68925	-0.756385	1.68925	down	-1.702	-0.767228	1.702	down	-1.00754	-0.0108433	1.00754	down	4.73182	5.28514	4.53964	6.55687	5.80049	5.78964	H200000639	ENSG00000169252	NM_000024.5	154	ADRB2	adrenoceptor beta 2	GO:0002024 diet induced thermogenesis,GO:0002025 vasodilation by norepinephrine-epinephrine involved in regulation of systemic arterial blood pressure,GO:0002032 desensitization of G-protein coupled receptor protein signaling pathway by arrestin,GO:0002086 diaphragm contraction,GO:0003059 positive regulation of the force of heart contraction by epinephrine,GO:0006898 receptor-mediated endocytosis…
CHsGV10000767	2.26261	1.17799	2.26261	up	1.93339	0.951136	1.93339	up	1.4552	0.541221	1.4552	up	-1.17028	-0.22685	1.17028	down	-1.02682	-0.0381813	1.02682	down	1.67911	0.747698	1.67911	up	1.51423	0.598583	1.51423	up	2.23088	1.15761	2.23088	up	1.47328	0.55903	1.47328	up	3.55043	4.72842	4.50157	4.09165	4.69024	5.24927	CHsGV10000767	ENSG00000171703	NM_003195.4	6919	TCEA2	transcription elongation factor A2	GO:0006354 DNA-templated transcription, elongation,GO:0032784 regulation of DNA-templated transcription, elongation,GO:0045944 positive regulation of transcription from RNA polymerase II promoter
AHsV10001235	-1.00067	-0.000962853	1.00067	down	-1.57631	-0.656551	1.57631	down	2.22542	1.15408	2.22542	up	-1.57526	-0.655588	1.57526	down	1.7512	0.808345	1.7512	up	3.0063	1.58799	3.0063	up	-1.27164	-0.346696	1.27164	down	-1.16687	-0.22264	1.16687	down	1.08979	0.124056	1.08979	up	1.38702	1.38605	0.730466	2.54109	2.1944	2.31845	AHsV10001235	ENSG00000184895	NM_003140.2	6736	SRY	sex determining region Y	GO:0000122 negative regulation of transcription from RNA polymerase II promoter,GO:0006351 transcription, DNA-templated,GO:0008584 male gonad development,GO:0030154 cell differentiation,GO:0030238 male sex determination,GO:0045893 positive regulation of transcription, DNA-templated,GO:2000020 positive regulation of male gonad development
H200011589	1.36563	0.449566	1.36563	up	1.1351	0.182813	1.1351	up	1.45181	0.537849	1.45181	up	-1.2031	-0.266753	1.2031	down	1.14332	0.193229	1.14332	up	1.50996	0.594514	1.50996	up	1.07545	0.104945	1.07545	up	1.18057	0.239478	1.18057	up	1.09774	0.134533	1.09774	up	7.61522	8.06478	7.79803	8.15307	8.25801	8.39255	H200011589	ENSG00000198911	NR_103834.1	6721	SREBF2	sterol regulatory element binding transcription factor 2	GO:0000122 negative regulation of transcription from RNA polymerase II promoter,GO:0006351 transcription, DNA-templated,GO:0006629 lipid metabolic process,GO:0008203 cholesterol metabolic process,GO:0009267 cellular response to starvation,GO:0010886 positive regulation of cholesterol storage,GO:0044281 small molecule metabolic process,GO:0045944 positive regulation of transcription from RNA polym…
AHsV10001502	1.81465	0.859693	1.81465	up	1.09058	0.125089	1.09058	up	2.7313	1.44959	2.7313	up	-1.66394	-0.734604	1.66394	down	1.27018	0.345036	1.27018	up	1.89932	0.925486	1.89932	up	-1.18498	-0.244858	1.18498	down	-1.31861	-0.399013	1.31861	down	-1.11277	-0.154155	1.11277	down	2.10397	2.96366	2.22906	3.55356	3.3087	3.15454	AHsV10001502	ENSG00000018280	NM_000578.3	6556	SLC11A1	solute carrier family 11 member 1	GO:0000060 protein import into nucleus, translocation,GO:0001818 negative regulation of cytokine production,GO:0001819 positive regulation of cytokine production,GO:0002309 T cell proliferation involved in immune response,GO:0002369 T cell cytokine production,GO:0002606 positive regulation of dendritic cell antigen processing and presentation,GO:0002827 positive regulation of T-helper 1 type immu…
opHsV0400000889	1.06457	0.0902667	1.06457	up	1.04461	0.0629582	1.04461	up	-1.09391	-0.129494	1.09391	down	-1.01911	-0.0273085	1.01911	down	-1.27886	-0.354857	1.27886	down	-1.10411	-0.14288	1.10411	down	-1.09817	-0.135095	1.09817	down	1.03496	0.0495727	1.03496	up	1.13656	0.184668	1.13656	up	3.40736	3.49762	3.47031	3.27786	3.14277	3.32743	opHsV0400000889	ENSG00000164889	XM_006716094.2	6522	SLC4A2	solute carrier family 4 member 2	GO:0006811 ion transport,GO:0006820 anion transport,GO:0007283 spermatogenesis,GO:0015701 bicarbonate transport,GO:0048565 digestive tract development,GO:0055085 transmembrane transport,GO:1902476 chloride transmembrane transport
AHsV10002192	-1	0	1	down	-1	0	1	down	-1	0	1	down	-1	0	1	down	-1	0	1	down	-1	0	1	down	-1	0	1	down	-1	0	1	down	-1	0	1	down	1.71983e-07	1.71983e-07	1.71983e-07	1.71983e-07	1.71983e-07	1.71983e-07	AHsV10002192	ENSG00000136244	XM_011515390.1	3569	IL6	interleukin 6	GO:0001781 neutrophil apoptotic process,GO:0001878 response to yeast,GO:0002384 hepatic immune response,GO:0002446 neutrophil mediated immunity,GO:0002548 monocyte chemotaxis,GO:0002675 positive regulation of acute inflammatory response,GO:0002690 positive regulation of leukocyte chemotaxis,GO:0006469 negative regulation of protein kinase activity,GO:0006953 acute-phase response,GO:0006954 inflam…
AHsV10003325	-1.59675	-0.675141	1.59675	down	-1.59675	-0.675141	1.59675	down	3.96404	1.98697	3.96404	up	-1	0	1	down	2.74885	1.45883	2.74885	up	1.75421	0.810819	1.75421	up	-2.30263	-1.20328	2.30263	down	-3.60824	-1.85129	3.60824	down	-1.56701	-0.648012	1.56701	down	0.675141	1.71983e-07	1.71983e-07	2.66211	1.45883	0.810819	AHsV10003325	ENSG00000115594	NM_000877.3	3554	IL1R1	interleukin 1 receptor type 1	GO:0006955 immune response,GO:0007166 cell surface receptor signaling pathway,GO:0009314 response to radiation,GO:0010286 heat acclimation,GO:0030728 ovulation,GO:0050727 regulation of inflammatory response,GO:0070498 interleukin-1-mediated signaling pathway,GO:0070555 response to interleukin-1,GO:0070849 response to epidermal growth factor,GO:0071333 cellular response to glucose stimulus,GO:0071…
H300020743	1.41421	0.499991	1.41421	up	1.21506	0.28103	1.21506	up	1.81255	0.858021	1.81255	up	-1.1639	-0.218962	1.1639	down	-1.03753	-0.0531564	1.03753	down	1.52848	0.612094	1.52848	up	-1.32978	-0.411186	1.32978	down	1.02463	0.0351024	1.02463	up	1.36253	0.446289	1.36253	up	6.96677	7.46677	7.2478	7.8248	7.41361	7.8599	H300020743	ENSG00000160310	NM_001242865.2	3275	PRMT2	protein arginine methyltransferase 2	GO:0006479 protein methylation,GO:0007165 signal transduction,GO:0016571 histone methylation,GO:0019919 peptidyl-arginine methylation, to asymmetrical-dimethyl arginine,GO:0032088 negative regulation of NF-kappaB transcription factor activity,GO:0034969 histone arginine methylation,GO:0035246 peptidyl-arginine N-methylation,GO:0043065 positive regulation of apoptotic process,GO:0045892 negative r…
AHsV10000264	-2.09356	-1.06596	2.09356	down	-1.64293	-0.716271	1.64293	down	-1.16561	-0.221082	1.16561	down	1.27428	0.349687	1.27428	up	2.56731	1.36026	2.56731	up	1.86863	0.901981	1.86863	up	1.42937	0.515383	1.42937	up	1.32573	0.406792	1.32573	up	-1.07817	-0.108591	1.07817	down	1.24509	0.179134	0.528821	1.02401	1.53939	1.4308	AHsV10000264	ENSG00000128713	NM_021192.2	3237	HOXD11	homeobox D11	GO:0001656 metanephros development,GO:0001658 branching involved in ureteric bud morphogenesis,GO:0001759 organ induction,GO:0006351 transcription, DNA-templated,GO:0006355 regulation of transcription, DNA-templated,GO:0007338 single fertilization,GO:0009952 anterior/posterior pattern specification,GO:0009953 dorsal/ventral pattern formation,GO:0009954 proximal/distal pattern formation,GO:0010720…
H200006218	1.42132	0.507228	1.42132	up	1.14916	0.200579	1.14916	up	-2.13293	-1.09284	2.13293	down	-1.23683	-0.306649	1.23683	down	-1.64841	-0.721078	1.64841	down	-1.23361	-0.302883	1.23361	down	1.83908	0.878985	1.83908	up	1.98692	0.990531	1.98692	up	1.08039	0.111546	1.08039	up	10.1093	10.6166	10.3099	9.01651	9.8955	10.007	H200006218	ENSG00000084754	NM_000182.4	3030	HADHA	hydroxyacyl-CoA dehydrogenase/3-ketoacyl-CoA thiolase/enoyl-CoA hydratase (trifunctional protein), alpha subunit	GO:0006635 fatty acid beta-oxidation,GO:0006644 phospholipid metabolic process,GO:0032868 response to insulin,GO:0035965 cardiolipin acyl-chain remodeling,GO:0042493 response to drug,GO:0044255 cellular lipid metabolic process,GO:0044281 small molecule metabolic process,GO:0046474 glycerophospholipid biosynthetic process
H300003916	1.5913	0.670208	1.5913	up	-1.09653	-0.13295	1.09653	down	4.08164	2.02915	4.08164	up	-1.74492	-0.803159	1.74492	down	1.37838	0.462978	1.37838	up	2.2185	1.14959	2.2185	up	-1.86085	-0.895961	1.86085	down	-2.01742	-1.01251	2.01742	down	-1.08414	-0.11655	1.08414	down	4.99782	5.66803	4.86487	7.02697	6.13101	6.01446	H300003916	ENSG00000132518	XM_011523816.1	3000	GUCY2D	guanylate cyclase 2D, membrane (retina-specific)	GO:0006182 cGMP biosynthetic process,GO:0006468 protein phosphorylation,GO:0007168 receptor guanylyl cyclase signaling pathway,GO:0007601 visual perception,GO:0007603 phototransduction, visible light,GO:0016056 rhodopsin mediated signaling pathway,GO:0022400 regulation of rhodopsin mediated signaling pathway,GO:0035556 intracellular signal transduction
H300007170	1.96816	0.976845	1.96816	up	1.22673	0.294817	1.22673	up	3.43012	1.77826	3.43012	up	-1.60439	-0.682027	1.60439	down	-1.19066	-0.251767	1.19066	down	1.60001	0.678078	1.60001	up	-2.0751	-1.05318	2.0751	down	-1.74759	-0.805364	1.74759	down	1.18741	0.247818	1.18741	up	3.36437	4.34121	3.65918	5.14263	4.08944	4.33726	H300007170	ENSG00000164850	NM_001098201.1	2852	GPER1	G protein-coupled estrogen receptor 1	GO:0001934 positive regulation of protein phosphorylation,GO:0001956 positive regulation of neurotransmitter secretion,GO:0002695 negative regulation of leukocyte activation,GO:0006954 inflammatory response,GO:0007049 cell cycle,GO:0007186 G-protein coupled receptor signaling pathway,GO:0007204 positive regulation of cytosolic calcium ion concentration,GO:0008284 positive regulation of cell proli…
H200012422	-1	0	1	down	-1	0	1	down	-1	0	1	down	-1	0	1	down	-1	0	1	down	-1	0	1	down	-1	0	1	down	-1	0	1	down	-1	0	1	down	1.71983e-07	1.71983e-07	1.71983e-07	1.71983e-07	1.71983e-07	1.71983e-07	H200012422	ENSG00000132975	NM_005288.3	2835	GPR12	G protein-coupled receptor 12	GO:0006874 cellular calcium ion homeostasis,GO:0007186 G-protein coupled receptor signaling pathway
H200006657	1.993	0.994941	1.993	up	1.2753	0.350835	1.2753	up	-7.13167	-2.83424	7.13167	down	-1.56277	-0.644106	1.56277	down	-9.7425	-3.28429	9.7425	down	-5.04599	-2.33514	5.04599	down	1.45891	0.544888	1.45891	up	1.80242	0.849939	1.80242	up	1.23546	0.30505	1.23546	up	8.01526	9.0102	8.36609	5.18102	5.72591	6.03096	H200006657	ENSG00000106484	XM_011516222.1	4232	MEST	mesoderm specific transcript	GO:0007498 mesoderm development,GO:0008152 metabolic process,GO:0010883 regulation of lipid storage
AHsV10000666	2.29692	1.1997	2.29692	up	3.70358	1.88892	3.70358	up	1.47464	0.56036	1.47464	up	1.61241	0.689221	1.61241	up	-1.52107	-0.605083	1.52107	down	-1.44421	-0.530281	1.44421	down	1.02403	0.034258	1.02403	up	1.73903	0.798281	1.73903	up	1.69822	0.764023	1.69822	up	0.827975	2.02768	2.7169	1.38834	1.42259	2.18662	AHsV10000666	ENSG00000134569	XM_011520104.1	4038	LRP4	LDL receptor related protein 4	GO:0001822 kidney development,GO:0001942 hair follicle development,GO:0006897 endocytosis,GO:0009953 dorsal/ventral pattern formation,GO:0009954 proximal/distal pattern formation,GO:0016055 Wnt signaling pathway,GO:0030198 extracellular matrix organization,GO:0030279 negative regulation of ossification,GO:0030509 BMP signaling pathway,GO:0042475 odontogenesis of dentin-containing tooth,GO:0042733…
H200014297	1.13385	0.181224	1.13385	up	1.05328	0.0748882	1.05328	up	-3.81193	-1.93052	3.81193	down	-1.07649	-0.106336	1.07649	down	-2.22321	-1.15265	2.22321	down	-1.67356	-0.742924	1.67356	down	1.94409	0.959098	1.94409	up	2.39909	1.26248	2.39909	up	1.23404	0.303387	1.23404	up	11.0086	11.1899	11.0835	9.07812	10.0372	10.3406	H200014297	ENSG00000135363	XM_005252921.1	4005	LMO2	LIM domain only 2	GO:0007275 multicellular organismal development,GO:0035162 embryonic hemopoiesis,GO:0042789 mRNA transcription from RNA polymerase II promoter,GO:0045944 positive regulation of transcription from RNA polymerase II promoter,GO:0097067 cellular response to thyroid hormone stimulus
H200010612	1.0802	0.111302	1.0802	up	-1.00871	-0.0125103	1.00871	down	2.04207	1.03004	2.04207	up	-1.08961	-0.123812	1.08961	down	1.39241	0.47758	1.39241	up	1.61985	0.69586	1.61985	up	-1.35769	-0.441154	1.35769	down	-1.27164	-0.346685	1.27164	down	1.06767	0.0944686	1.06767	up	3.50044	3.61174	3.48793	4.53047	4.08932	4.18379	H200010612	ENSG00000145936	NM_004137.3	3779	KCNMB1	potassium calcium-activated channel subfamily M regulatory beta subunit 1	GO:0005513 detection of calcium ion,GO:0006813 potassium ion transport,GO:0007268 synaptic transmission,GO:0007596 blood coagulation,GO:0071805 potassium ion transmembrane transport
H200000125	-1	0	1	down	1.30747	0.386778	1.30747	up	3.77602	1.91686	3.77602	up	1.30747	0.386778	1.30747	up	2.29228	1.19678	2.29228	up	1.31412	0.394099	1.31412	up	-1.64728	-0.720083	1.64728	down	-2.19769	-1.13599	2.19769	down	-1.33414	-0.415905	1.33414	down	1.71983e-07	1.71983e-07	0.386778	1.91686	1.19678	0.780877	H200000125	ENSG00000151704	NM_153765.2	3758	KCNJ1	potassium voltage-gated channel subfamily J member 1	GO:0001822 kidney development,GO:0001894 tissue homeostasis,GO:0006813 potassium ion transport,GO:0007268 synaptic transmission,GO:0007588 excretion,GO:0009791 post-embryonic development,GO:0010107 potassium ion import,GO:0035864 response to potassium ion,GO:0043066 negative regulation of apoptotic process,GO:0070294 renal sodium ion absorption,GO:0071286 cellular response to magnesium ion,GO:007…
H200004359	1.26027	0.333733	1.26027	up	1.86606	0.899992	1.86606	up	2.58315	1.36913	2.58315	up	1.48068	0.566259	1.48068	up	1.75214	0.809121	1.75214	up	-1.3138	-0.39375	1.3138	down	-1.16981	-0.226276	1.16981	down	-1.81868	-0.862888	1.81868	down	-1.55467	-0.636612	1.55467	down	0.434835	0.768568	1.33483	1.80397	1.57769	0.941077	H200004359	ENSG00000168748	XM_005256136.2	766	CA7	carbonic anhydrase VII	GO:0002230 positive regulation of defense response to virus by host,GO:0006730 one-carbon metabolic process,GO:0015701 bicarbonate transport,GO:0032230 positive regulation of synaptic transmission, GABAergic,GO:0032849 positive regulation of cellular pH reduction,GO:0044281 small molecule metabolic process,GO:0098779 mitophagy in response to mitochondrial depolarization,GO:0098792 xenophagy,GO:20…
H200001161	1.19029	0.251316	1.19029	up	-1.08677	-0.120049	1.08677	down	2.3373	1.22484	2.3373	up	-1.29358	-0.371365	1.29358	down	1.43003	0.516047	1.43003	up	1.6757	0.744768	1.6757	up	-1.37314	-0.457481	1.37314	down	-1.51585	-0.600125	1.51585	down	-1.10393	-0.142644	1.10393	down	3.32007	3.57139	3.20002	4.54491	4.08743	3.94479	H200001161	ENSG00000149260	XM_011545225.1	726	CAPN5	calpain 5	GO:0001541 ovarian follicle development,GO:0001553 luteinization,GO:0006508 proteolysis,GO:0007165 signal transduction,GO:0060014 granulosa cell differentiation
H200000539	-1.02607	-0.0371325	1.02607	down	1.15826	0.211964	1.15826	up	3.3896	1.76111	3.3896	up	1.18846	0.249097	1.18846	up	1.46739	0.553257	1.46739	up	1.45792	0.543907	1.45792	up	-2.37017	-1.24499	2.37017	down	-2.00728	-1.00524	2.00728	down	1.18079	0.239747	1.18079	up	1.99547	1.95833	2.20743	3.75658	2.51159	2.75134	H200000539	ENSG00000166148	XM_005269002.3	552	AVPR1A	arginine vasopressin receptor 1A	GO:0001992 regulation of systemic arterial blood pressure by vasopressin,GO:0002125 maternal aggressive behavior,GO:0003084 positive regulation of systemic arterial blood pressure,GO:0006091 generation of precursor metabolites and energy,GO:0007186 G-protein coupled receptor signaling pathway,GO:0007202 activation of phospholipase C activity,GO:0007204 positive regulation of cytosolic calcium ion…
H200010203	1.26094	0.3345	1.26094	up	1.24201	0.312675	1.24201	up	1.75767	0.813667	1.75767	up	-1.01524	-0.0218248	1.01524	down	1.81595	0.860723	1.81595	up	1.50743	0.592093	1.50743	up	1.30275	0.381557	1.30275	up	1.06518	0.0911007	1.06518	up	-1.22303	-0.290456	1.22303	down	9.26864	9.60315	9.58132	10.0823	10.4639	10.1734	H200010203	ENSG00000155097	NM_001695.4	528	ATP6V1C1	ATPase H+ transporting V1 subunit C1	GO:0006879 cellular iron ion homeostasis,GO:0008286 insulin receptor signaling pathway,GO:0015991 ATP hydrolysis coupled proton transport,GO:0015992 proton transport,GO:0033572 transferrin transport,GO:0034220 ion transmembrane transport,GO:0045454 cell redox homeostasis,GO:0055085 transmembrane transport
CHsGV10002262	-1	0	1	down	-1	0	1	down	-1	0	1	down	-1	0	1	down	-1	0	1	down	-1	0	1	down	-1	0	1	down	-1	0	1	down	-1	0	1	down	1.71983e-07	1.71983e-07	1.71983e-07	1.71983e-07	1.71983e-07	1.71983e-07	CHsGV10002262	ENSG00000084674	NM_000384.2	338	APOB	apolipoprotein B	GO:0001523 retinoid metabolic process,GO:0001701 in utero embryonic development,GO:0006642 triglyceride mobilization,GO:0006766 vitamin metabolic process,GO:0006775 fat-soluble vitamin metabolic process,GO:0006898 receptor-mediated endocytosis,GO:0007283 spermatogenesis,GO:0007399 nervous system development,GO:0007596 blood coagulation,GO:0007603 phototransduction, visible light,GO:0008203 choles…
CHsGV10001554	1.1768	0.234865	1.1768	up	1.03658	0.0518308	1.03658	up	1.0055	0.00790691	1.0055	up	-1.13527	-0.183034	1.13527	down	-1.23264	-0.301747	1.23264	down	1.04338	0.0612679	1.04338	up	-1.05321	-0.0747895	1.05321	down	1.07564	0.105192	1.07564	up	1.13287	0.179981	1.13287	up	4.27117	4.50603	4.323	4.27907	4.20428	4.38427	CHsGV10001554	ENSG00000120868	XM_011538255.1	317	APAF1	apoptotic peptidase activating factor 1	GO:0001666 response to hypoxia,GO:0001843 neural tube closure,GO:0006915 apoptotic process,GO:0006919 activation of cysteine-type endopeptidase activity involved in apoptotic process,GO:0007399 nervous system development,GO:0007568 aging,GO:0007584 response to nutrient,GO:0008635 activation of cysteine-type endopeptidase activity involved in apoptotic process by cytochrome c,GO:0010659 cardiac mu…
H200000106	-1.21236	-0.277817	1.21236	down	-1.32604	-0.407123	1.32604	down	46.8126	5.54882	46.8126	up	-1.09377	-0.129305	1.09377	down	16.6607	4.05838	16.6607	up	10.6947	3.41883	10.6947	up	-3.40644	-1.76827	3.40644	down	-5.80429	-2.53712	5.80429	down	-1.70391	-0.768853	1.70391	down	2.84745	2.56964	2.44033	8.39628	6.62801	5.85916	H200000106	ENSG00000148926	NM_001124.2	133	ADM	adrenomedullin	GO:0001570 vasculogenesis,GO:0001666 response to hypoxia,GO:0001843 neural tube closure,GO:0001878 response to yeast,GO:0002026 regulation of the force of heart contraction,GO:0002031 G-protein coupled receptor internalization,GO:0006171 cAMP biosynthetic process,GO:0006701 progesterone biosynthetic process,GO:0007165 signal transduction,GO:0007204 positive regulation of cytosolic calcium ion con…
CHsGV10001227	-1.32476	-0.405728	1.32476	down	-1.48346	-0.568967	1.48346	down	6.39099	2.67604	6.39099	up	-1.1198	-0.163239	1.1198	down	4.47421	2.16163	4.47421	up	3.83964	1.94097	3.83964	up	-1.89229	-0.920134	1.89229	down	-2.46918	-1.30403	2.46918	down	-1.30486	-0.3839	1.30486	down	2.19724	1.79151	1.62827	4.87328	3.95315	3.56925	CHsGV10001227	ENSG00000173175	NM_001199642.1	111	ADCY5	adenylate cyclase 5	GO:0001973 adenosine receptor signaling pathway,GO:0003091 renal water homeostasis,GO:0006112 energy reserve metabolic process,GO:0006171 cAMP biosynthetic process,GO:0006833 water transport,GO:0007165 signal transduction,GO:0007173 epidermal growth factor receptor signaling pathway,GO:0007189 adenylate cyclase-activating G-protein coupled receptor signaling pathway,GO:0007191 adenylate cyclase-a…
AHsV10001365	1.17717	0.235319	1.17717	up	1.3085	0.387914	1.3085	up	2.88007	1.5261	2.88007	up	1.11157	0.152595	1.11157	up	1.47051	0.556318	1.47051	up	1.43199	0.518017	1.43199	up	-1.66378	-0.734467	1.66378	down	-1.53706	-0.620172	1.53706	down	1.08245	0.114295	1.08245	up	2.27231	2.50763	2.66023	3.79842	3.06395	3.17825	AHsV10001365	-	NM_003185.3	6874	TAF4	TATA-box binding protein associated factor 4	GO:0001541 ovarian follicle development,GO:0006352 DNA-templated transcription, initiation,GO:0006366 transcription from RNA polymerase II promoter,GO:0006367 transcription initiation from RNA polymerase II promoter,GO:0006368 transcription elongation from RNA polymerase II promoter,GO:0010467 gene expression,GO:0016032 viral process,GO:0045893 positive regulation of transcription, DNA-templated
H200015487	1.3582	0.441693	1.3582	up	-1.42776	-0.513751	1.42776	down	2.1346	1.09397	2.1346	up	-1.93918	-0.955444	1.93918	down	-1.05703	-0.0800209	1.05703	down	1.55412	0.6361	1.55412	up	-1.66128	-0.732294	1.66128	down	-1.96104	-0.971617	1.96104	down	-1.18044	-0.239323	1.18044	down	2.10284	2.54453	1.58909	3.19681	2.46451	2.22519	H200015487	ENSG00000166145	XM_011521958.1	6692	SPINT1	serine peptidase inhibitor, Kunitz type 1	GO:0001843 neural tube closure,GO:0010951 negative regulation of endopeptidase activity,GO:0030198 extracellular matrix organization,GO:0045687 positive regulation of glial cell differentiation,GO:0060670 branching involved in labyrinthine layer morphogenesis,GO:0060674 placenta blood vessel development,GO:0071773 cellular response to BMP stimulus,GO:2000178 negative regulation of neural precurso…
H200000590	1.31979	0.400308	1.31979	up	1.10386	0.142554	1.10386	up	4.33419	2.11576	4.33419	up	-1.19562	-0.257754	1.19562	down	2.23948	1.16316	2.23948	up	2.36172	1.23984	2.36172	up	-1.46641	-0.552292	1.46641	down	-1.66252	-0.733372	1.66252	down	-1.13373	-0.181079	1.13373	down	4.2206	4.6209	4.36315	6.33636	5.78407	5.60299	H200000590	ENSG00000125398	NM_000346.3	6662	SOX9	SRY-box 9	GO:0001501 skeletal system development,GO:0001502 cartilage condensation,GO:0001503 ossification,GO:0001658 branching involved in ureteric bud morphogenesis,GO:0001708 cell fate specification,GO:0001837 epithelial to mesenchymal transition,GO:0001894 tissue homeostasis,GO:0001934 positive regulation of protein phosphorylation,GO:0001942 hair follicle development,GO:0002053 positive regulation of …
AHsV10000940	-1.68425	-0.752107	1.68425	down	-1.68425	-0.752107	1.68425	down	1.48911	0.574448	1.48911	up	-1	0	1	down	-1	0	1	down	-1	0	1	down	-2.50803	-1.32655	2.50803	down	-2.50803	-1.32655	2.50803	down	-1	0	1	down	0.752107	1.71983e-07	1.71983e-07	1.32656	1.71983e-07	1.71983e-07	AHsV10000940	ENSG00000106688	XM_011518010.1	6505	SLC1A1	solute carrier family 1 member 1	GO:0006811 ion transport,GO:0007268 synaptic transmission,GO:0007269 neurotransmitter secretion,GO:0010460 positive regulation of heart rate,GO:0014047 glutamate secretion,GO:0042883 cysteine transport,GO:0051260 protein homooligomerization,GO:0051938 L-glutamate import,GO:0055085 transmembrane transport,GO:0070779 D-aspartate import,GO:0089711 L-glutamate transmembrane transport,GO:1903712 cyste…
CHsGV10003782	1.67542	0.744519	1.67542	up	-1.04515	-0.0637045	1.04515	down	3.13764	1.64968	3.13764	up	-1.75105	-0.808224	1.75105	down	-1.06014	-0.0842614	1.06014	down	1.84461	0.883316	1.84461	up	-1.98539	-0.989422	1.98539	down	-1.77777	-0.830069	1.77777	down	1.11679	0.159353	1.11679	up	4.3311	5.07562	4.2674	5.98078	4.99136	5.15071	CHsGV10003782	-	NM_003028.2	6461	SHB	Src homology 2 domain containing adaptor protein B	GO:0001525 angiogenesis,GO:0006915 apoptotic process,GO:0007165 signal transduction,GO:0009967 positive regulation of signal transduction,GO:0030154 cell differentiation,GO:0048010 vascular endothelial growth factor receptor signaling pathway
H200006294	1.07573	0.10532	1.07573	up	1.27619	0.351848	1.27619	up	1.8633	0.897856	1.8633	up	1.18635	0.246528	1.18635	up	2.69051	1.42788	2.69051	up	2.02335	1.01675	2.02335	up	1.55331	0.635346	1.55331	up	1.38582	0.470739	1.38582	up	-1.12086	-0.164607	1.12086	down	7.98353	8.08885	8.33538	8.88138	9.51673	9.35212	H200006294	ENSG00000197081	NM_000876.3	3482	IGF2R	insulin like growth factor 2 receptor	GO:0001889 liver development,GO:0006898 receptor-mediated endocytosis,GO:0007165 signal transduction,GO:0007186 G-protein coupled receptor signaling pathway,GO:0007283 spermatogenesis,GO:0009791 post-embryonic development,GO:0031100 organ regeneration,GO:0032526 response to retinoic acid,GO:0043065 positive regulation of apoptotic process,GO:0048009 insulin-like growth factor receptor signaling p…
CHsGV10003585	2.04176	1.02981	2.04176	up	1.76166	0.816937	1.76166	up	4.29119	2.10138	4.29119	up	-1.15899	-0.212873	1.15899	down	3.30837	1.72612	3.30837	up	1.46769	0.553549	1.46769	up	1.57413	0.654552	1.57413	up	-1.65967	-0.730892	1.65967	down	-2.61252	-1.38544	2.61252	down	3.5173	4.54711	4.33423	5.61867	6.27323	4.88778	CHsGV10003585	ENSG00000119917	NM_001549.5	3437	IFIT3	interferon induced protein with tetratricopeptide repeats 3	GO:0008285 negative regulation of cell proliferation,GO:0009615 response to virus,GO:0019221 cytokine-mediated signaling pathway,GO:0035457 cellular response to interferon-alpha,GO:0043066 negative regulation of apoptotic process,GO:0051607 defense response to virus,GO:0060337 type I interferon signaling pathway
H300002362	-1.16589	-0.221432	1.16589	down	-1.05669	-0.0795569	1.05669	down	1.1196	0.162989	1.1196	up	1.10334	0.141875	1.10334	up	1.62231	0.698047	1.62231	up	1.46057	0.546534	1.46057	up	1.24283	0.313627	1.24283	up	1.23455	0.303988	1.23455	up	-1.0067	-0.00963879	1.0067	down	2.76589	2.54446	2.68633	2.92888	3.24251	3.23287	H300002362	ENSG00000122592	NR_038832.1	100133311	HOXA-AS3	HOXA cluster antisense RNA 3	-
CHsGV10000753	1.48928	0.57462	1.48928	up	1.4843	0.569782	1.4843	up	-2.14915	-1.10377	2.14915	down	-1.00336	-0.00483751	1.00336	down	-2.15579	-1.10822	2.15579	down	-2.06321	-1.04489	2.06321	down	1.4847	0.57017	1.4847	up	1.54613	0.628661	1.54613	up	1.04138	0.0584912	1.04138	up	4.908	5.48262	5.47778	3.80423	4.3744	4.43289	CHsGV10000753	ENSG00000174669	XR_949900.1	3177	SLC29A2	solute carrier family 29 member 2	GO:0006139 nucleobase-containing compound metabolic process,GO:0008283 cell proliferation,GO:0015858 nucleoside transport,GO:0055085 transmembrane transport,GO:1901642 nucleoside transmembrane transport
AHsV10001655	3.12971	1.64603	3.12971	up	1.94314	0.958393	1.94314	up	7.04301	2.81619	7.04301	up	-1.61064	-0.687637	1.61064	down	1.36616	0.450128	1.36616	up	2.45196	1.29393	2.45196	up	-1.64722	-0.720034	1.64722	down	-1.47823	-0.563867	1.47823	down	1.11432	0.156167	1.11432	up	0.26434	1.91037	1.22273	3.08053	2.3605	2.51667	AHsV10001655	ENSG00000164116	NM_001130687.2	2982	GUCY1A3	guanylate cyclase 1, soluble, alpha 3	GO:0006182 cGMP biosynthetic process,GO:0007263 nitric oxide mediated signal transduction,GO:0007596 blood coagulation,GO:0008015 blood circulation,GO:0008217 regulation of blood pressure,GO:0009635 response to herbicide,GO:0014070 response to organic cyclic compound,GO:0030828 positive regulation of cGMP biosynthetic process,GO:0052565 response to defense-related host nitric oxide production,GO:…
H200016456	1.31242	0.392234	1.31242	up	1.32468	0.405648	1.32468	up	3.97094	1.98948	3.97094	up	1.00934	0.0134144	1.00934	up	2.93438	1.55305	2.93438	up	1.76378	0.81867	1.76378	up	-1.03111	-0.0441923	1.03111	down	-1.69956	-0.765162	1.69956	down	-1.64829	-0.72097	1.64829	down	8.35557	8.7478	8.76122	10.3451	10.3009	9.57989	H200016456	ENSG00000137947	NM_001514.5	2959	GTF2B	general transcription factor IIB	GO:0006355 regulation of transcription, DNA-templated,GO:0006366 transcription from RNA polymerase II promoter,GO:0006367 transcription initiation from RNA polymerase II promoter,GO:0006368 transcription elongation from RNA polymerase II promoter,GO:0010467 gene expression,GO:0016032 viral process
CHsGV10000554	1.63113	0.705872	1.63113	up	1.09093	0.125561	1.09093	up	6.79709	2.76492	6.79709	up	-1.49517	-0.580311	1.49517	down	3.81479	1.9316	3.81479	up	2.77269	1.47129	2.77269	up	-1.09236	-0.127442	1.09236	down	-2.24711	-1.16807	2.24711	down	-2.05712	-1.04063	2.05712	down	4.01105	4.71692	4.13661	6.77597	6.64853	5.6079	CHsGV10000554	ENSG00000112293	XM_011514509.1	2822	GPLD1	glycosylphosphatidylinositol specific phospholipase D1	GO:0001503 ossification,GO:0002042 cell migration involved in sprouting angiogenesis,GO:0002062 chondrocyte differentiation,GO:0002430 complement receptor mediated signaling pathway,GO:0006507 GPI anchor release,GO:0008285 negative regulation of cell proliferation,GO:0008286 insulin receptor signaling pathway,GO:0009749 response to glucose,GO:0010595 positive regulation of endothelial cell migrat…
DHsGV10000899	1.27955	0.355634	1.27955	up	1.0983	0.135276	1.0983	up	1.23393	0.303257	1.23393	up	-1.16502	-0.220357	1.16502	down	-1.16469	-0.219943	1.16469	down	1.32624	0.407345	1.32624	up	-1.12316	-0.167567	1.12316	down	1.18047	0.239364	1.18047	up	1.32586	0.406931	1.32586	up	3.86933	4.22496	4.0046	4.17258	4.00502	4.41195	DHsGV10000899	ENSG00000214226	XM_011524734.1	339210	C17orf67	chromosome 17 open reading frame 67	-
CHsGV10002247	-1.95029	-0.963685	1.95029	down	-1.32389	-0.404783	1.32389	down	1.75199	0.808991	1.75199	up	1.47315	0.558902	1.47315	up	-1	0	1	down	-1.47315	-0.558902	1.47315	down	-3.41687	-1.77268	3.41687	down	-3.41687	-1.77268	3.41687	down	-1	0	1	down	0.963686	1.71983e-07	0.558902	1.77268	1.71983e-07	1.71983e-07	CHsGV10002247	ENSG00000171444	NM_001085377.1	4163	MCC	mutated in colorectal cancers	GO:0007165 signal transduction,GO:0010633 negative regulation of epithelial cell migration,GO:0016055 Wnt signaling pathway,GO:0045184 establishment of protein localization,GO:0050680 negative regulation of epithelial cell proliferation,GO:0090090 negative regulation of canonical Wnt signaling pathway
CHsGV10000250	1.75162	0.808688	1.75162	up	1.01451	0.0207849	1.01451	up	1.19568	0.257837	1.19568	up	-1.72656	-0.787904	1.72656	down	-1.45835	-0.54434	1.45835	down	1.23985	0.310167	1.23985	up	1.00452	0.00651121	1.00452	up	1.05199	0.0731153	1.05199	up	1.04725	0.0666041	1.04725	up	2.84745	3.65614	2.86824	3.10529	3.1118	3.1784	CHsGV10000250	ENSG00000128342	NM_001257135.1	3976	LIF	leukemia inhibitory factor	GO:0001974 blood vessel remodeling,GO:0006955 immune response,GO:0007275 multicellular organismal development,GO:0007566 embryo implantation,GO:0008284 positive regulation of cell proliferation,GO:0008285 negative regulation of cell proliferation,GO:0010976 positive regulation of neuron projection development,GO:0016525 negative regulation of angiogenesis,GO:0019827 stem cell population maintenan…
AHsV10002441	1.5311	0.614569	1.5311	up	1.7441	0.802484	1.7441	up	-30.0599	-4.90977	30.0599	down	1.13912	0.187915	1.13912	up	-37.2638	-5.2197	37.2638	down	-19.2045	-4.26337	19.2045	down	1.2351	0.304633	1.2351	up	2.72996	1.44888	2.72996	up	2.21031	1.14425	2.21031	up	11.7207	12.3353	12.5232	6.81092	7.11556	8.2598	AHsV10002441	ENSG00000134333	NR_028500.1	3939	LDHA	lactate dehydrogenase A	GO:0001666 response to hypoxia,GO:0006090 pyruvate metabolic process,GO:0006096 glycolytic process,GO:0007584 response to nutrient,GO:0009749 response to glucose,GO:0019661 glucose catabolic process to lactate via pyruvate,GO:0021762 substantia nigra development,GO:0031668 cellular response to extracellular stimulus,GO:0042493 response to drug,GO:0042542 response to hydrogen peroxide,GO:0043065 p…
H200006410	1.87262	0.905057	1.87262	up	1.49534	0.580473	1.49534	up	-3.29079	-1.71843	3.29079	down	-1.2523	-0.324584	1.2523	down	-4.42547	-2.14583	4.42547	down	-3.52208	-1.81643	3.52208	down	1.39248	0.477661	1.39248	up	1.39714	0.482477	1.39714	up	1.00334	0.00481606	1.00334	up	5.7171	6.62215	6.29757	3.99866	4.47633	4.48114	H200006410	ENSG00000128928	XR_243098.2	3712	IVD	isovaleryl-CoA dehydrogenase	GO:0006552 leucine catabolic process,GO:0009083 branched-chain amino acid catabolic process,GO:0033539 fatty acid beta-oxidation using acyl-CoA dehydrogenase,GO:0034641 cellular nitrogen compound metabolic process,GO:0044281 small molecule metabolic process,GO:0055088 lipid homeostasis
AHsV10001919	1.18192	0.241127	1.18192	up	-1.01539	-0.0220361	1.01539	down	-1.76281	-0.81788	1.76281	down	-1.20011	-0.263163	1.20011	down	-4.36319	-2.12538	4.36319	down	-1.69573	-0.761905	1.69573	down	-2.09417	-1.06638	2.09417	down	1.0238	0.0339386	1.0238	up	2.14401	1.10031	2.14401	up	4.02074	4.26186	3.9987	3.20286	2.13648	3.2368	AHsV10001919	ENSG00000139626	XM_005268852.3	3695	ITGB7	integrin subunit beta 7	GO:0003366 cell-matrix adhesion involved in ameboidal cell migration,GO:0007155 cell adhesion,GO:0007160 cell-matrix adhesion,GO:0007229 integrin-mediated signaling pathway,GO:0030198 extracellular matrix organization,GO:0034113 heterotypic cell-cell adhesion,GO:0034446 substrate adhesion-dependent cell spreading,GO:0043113 receptor clustering,GO:0046718 viral entry into host cell,GO:0050776 regu…
CHsGV10003597	1.25246	0.324767	1.25246	up	1.48612	0.571552	1.48612	up	-15.2024	-3.92623	15.2024	down	1.18656	0.246785	1.18656	up	-11.6667	-3.54432	11.6667	down	-10.5541	-3.39973	10.5541	down	1.63203	0.706671	1.63203	up	2.14065	1.09805	2.14065	up	1.31164	0.391376	1.31164	up	7.78361	8.10838	8.35517	3.85739	4.56406	4.95543	CHsGV10003597	ENSG00000169679	NM_004336.4	699	BUB1	BUB1 mitotic checkpoint serine/threonine kinase	GO:0000278 mitotic cell cycle,GO:0006468 protein phosphorylation,GO:0006915 apoptotic process,GO:0007059 chromosome segregation,GO:0007063 regulation of sister chromatid cohesion,GO:0007067 mitotic nuclear division,GO:0007093 mitotic cell cycle checkpoint,GO:0007094 mitotic spindle assembly checkpoint,GO:0007264 small GTPase mediated signal transduction,GO:0008283 cell proliferation,GO:0016032 vi…
AHsV10000714	-1	0	1	down	-1	0	1	down	-1	0	1	down	-1	0	1	down	1.73677	0.796406	1.73677	up	-1	0	1	down	1.73677	0.796406	1.73677	up	-1	0	1	down	-1.73677	-0.796406	1.73677	down	1.71983e-07	1.71983e-07	1.71983e-07	1.71983e-07	0.796406	1.71983e-07	AHsV10000714	ENSG00000137948	XM_011542036.1	676	BRDT	bromodomain, testis-specific	GO:0001207 histone displacement,GO:0006338 chromatin remodeling,GO:0006351 transcription, DNA-templated,GO:0006397 mRNA processing,GO:0007140 male meiosis,GO:0007141 male meiosis I,GO:0007283 spermatogenesis,GO:0008380 RNA splicing,GO:0030154 cell differentiation,GO:0043484 regulation of RNA splicing,GO:0051039 positive regulation of transcription involved in meiotic cell cycle
AHsV10003005	1.48822	0.573585	1.48822	up	-1.05864	-0.082217	1.05864	down	3.00632	1.588	3.00632	up	-1.57549	-0.655802	1.57549	down	1.00343	0.00493431	1.00343	up	1.72679	0.788093	1.72679	up	-2.01318	-1.00948	2.01318	down	-1.84308	-0.88212	1.84308	down	1.09229	0.127357	1.09229	up	3.11092	3.68451	3.0287	4.69892	3.68944	3.8168	AHsV10003005	ENSG00000251400	NM_001202404.1	501	ALDH7A1	aldehyde dehydrogenase 7 family member A1	GO:0006081 cellular aldehyde metabolic process,GO:0006554 lysine catabolic process,GO:0007605 sensory perception of sound,GO:0019285 glycine betaine biosynthetic process from choline,GO:0034641 cellular nitrogen compound metabolic process,GO:0044281 small molecule metabolic process,GO:0055114 oxidation-reduction process
AHsV10003554	1.44516	0.531231	1.44516	up	1.30288	0.381708	1.30288	up	-1.07733	-0.107463	1.07733	down	-1.1092	-0.149523	1.1092	down	-1.38866	-0.473689	1.38866	down	1.20041	0.263525	1.20041	up	1.12117	0.165005	1.12117	up	1.68494	0.752696	1.68494	up	1.50284	0.58769	1.50284	up	6.49507	7.0263	6.87678	6.38761	6.55261	7.1403	AHsV10003554	ENSG00000128272	NM_001675.4	468	ATF4	activating transcription factor 4	GO:0006094 gluconeogenesis,GO:0006355 regulation of transcription, DNA-templated,GO:0006366 transcription from RNA polymerase II promoter,GO:0006520 cellular amino acid metabolic process,GO:0007214 gamma-aminobutyric acid signaling pathway,GO:0010575 positive regulation of vascular endothelial growth factor production,GO:0010628 positive regulation of gene expression,GO:0030968 endoplasmic reticu…
H300012616	1.0806	0.11183	1.0806	up	1.05965	0.0835834	1.05965	up	-1.27025	-0.345108	1.27025	down	-1.01977	-0.0282469	1.01977	down	-1.62012	-0.696101	1.62012	down	-1.89804	-0.924509	1.89804	down	-1.18031	-0.239163	1.18031	down	-1.41012	-0.495818	1.41012	down	-1.19471	-0.256655	1.19471	down	7.16938	7.28121	7.25296	6.82427	6.58511	6.32845	H300012616	ENSG00000166825	XM_011521473.1	290	ANPEP	alanyl aminopeptidase, membrane	GO:0001525 angiogenesis,GO:0002003 angiotensin maturation,GO:0006725 cellular aromatic compound metabolic process,GO:0030154 cell differentiation,GO:0035814 negative regulation of renal sodium excretion,GO:0043171 peptide catabolic process,GO:0044267 cellular protein metabolic process,GO:0046718 viral entry into host cell
H200016254	1.96619	0.975402	1.96619	up	1.14815	0.199312	1.14815	up	-1.05744	-0.0805802	1.05744	down	-1.71248	-0.77609	1.71248	down	-3.39011	-1.76133	3.39011	down	-1.443	-0.529075	1.443	down	-1.63054	-0.705349	1.63054	down	-1.18853	-0.249183	1.18853	down	1.37189	0.456166	1.37189	up	3.11794	4.09334	3.31725	3.03736	2.33201	2.78817	H200016254	ENSG00000162551	NM_000478.5	249	ALPL	alkaline phosphatase, liver/bone/kidney	GO:0001501 skeletal system development,GO:0001649 osteoblast differentiation,GO:0001958 endochondral ossification,GO:0003006 developmental process involved in reproduction,GO:0016311 dephosphorylation,GO:0032496 response to lipopolysaccharide,GO:0033280 response to vitamin D,GO:0046677 response to antibiotic,GO:0051384 response to glucocorticoid,GO:0071407 cellular response to organic cyclic comp…
AHsV10001428	1.47341	0.559154	1.47341	up	-1.1752	-0.232902	1.1752	down	1.02177	0.0310696	1.02177	up	-1.73154	-0.792056	1.73154	down	-2.86023	-1.51613	2.86023	down	2.0261	1.01871	2.0261	up	-1.9835	-0.988047	1.9835	down	1.68732	0.754734	1.68732	up	3.3468	1.74278	3.3468	up	1.80775	2.3669	1.57485	1.83882	0.850771	2.59355	AHsV10001428	ENSG00000248746	NR_047663.2	89	ACTN3	actinin alpha 3 (gene/pseudogene)	GO:0014728 regulation of the force of skeletal muscle contraction,GO:0014732 skeletal muscle atrophy,GO:0014883 transition between fast and slow fiber,GO:0014894 response to denervation involved in regulation of muscle adaptation,GO:0030049 muscle filament sliding,GO:0042981 regulation of apoptotic process,GO:0045820 negative regulation of glycolytic process,GO:0048041 focal adhesion assembly,GO:…
H300013578	1.25944	0.332787	1.25944	up	1.34237	0.424779	1.34237	up	1.03845	0.0544271	1.03845	up	1.06584	0.0919924	1.06584	up	-1.17563	-0.23343	1.17563	down	-1.7141	-0.777448	1.7141	down	1.03163	0.0449295	1.03163	up	-1.32601	-0.407096	1.32601	down	-1.36796	-0.452025	1.36796	down	10.051	10.3838	10.4758	10.1055	10.1504	9.69836	H300013578	ENSG00000143727	NM_001040649.2	52	ACP1	acid phosphatase 1, soluble	GO:0035335 peptidyl-tyrosine dephosphorylation
H200001688	1.17166	0.228554	1.17166	up	1.24218	0.312878	1.24218	up	2.96739	1.56919	2.96739	up	1.06019	0.0843239	1.06019	up	2.33122	1.22109	2.33122	up	1.83413	0.875093	1.83413	up	-1.0864	-0.119553	1.0864	down	-1.30245	-0.381223	1.30245	down	-1.19887	-0.26167	1.19887	down	8.46334	8.6919	8.77622	10.0325	9.91298	9.65131	H200001688	ENSG00000116266	NM_007269.2	6814	STXBP3	syntaxin binding protein 3	GO:0006904 vesicle docking involved in exocytosis,GO:0007420 brain development,GO:0007596 blood coagulation,GO:0015758 glucose transport,GO:0022615 protein to membrane docking,GO:0030073 insulin secretion,GO:0030168 platelet activation,GO:0032868 response to insulin,GO:0043312 neutrophil degranulation,GO:0045955 negative regulation of calcium ion-dependent exocytosis,GO:0051291 protein heteroolig…
CHsGV10002207	-1	0	1	down	-1	0	1	down	-1	0	1	down	-1	0	1	down	-1	0	1	down	1.71867	0.781297	1.71867	up	-1	0	1	down	1.71867	0.781297	1.71867	up	1.71867	0.781297	1.71867	up	1.71983e-07	1.71983e-07	1.71983e-07	1.71983e-07	1.71983e-07	0.781297	CHsGV10002207	ENSG00000172164	NM_021021.3	6641	SNTB1	syntrophin beta 1	GO:0006936 muscle contraction
AHsV10002699	1.90712	0.931396	1.90712	up	1.64344	0.716719	1.64344	up	-1.99046	-0.993103	1.99046	down	-1.16044	-0.214676	1.16044	down	-2.9686	-1.56978	2.9686	down	-1.6582	-0.729617	1.6582	down	1.27873	0.354716	1.27873	up	1.97275	0.980206	1.97275	up	1.54273	0.62549	1.54273	up	6.26727	7.19866	6.98398	5.27416	5.62888	6.25437	AHsV10002699	ENSG00000164975	XR_929315.1	6619	SNAPC3	small nuclear RNA activating complex polypeptide 3	GO:0006355 regulation of transcription, DNA-templated,GO:0006366 transcription from RNA polymerase II promoter,GO:0006383 transcription from RNA polymerase III promoter,GO:0009301 snRNA transcription,GO:0010467 gene expression
CHsGV10000069	1.28012	0.356279	1.28012	up	1.12569	0.170813	1.12569	up	-3.25642	-1.70329	3.25642	down	-1.13718	-0.185467	1.13718	down	-3.18344	-1.67059	3.18344	down	-2.15616	-1.10847	2.15616	down	1.30947	0.388979	1.30947	up	1.70012	0.765633	1.70012	up	1.29833	0.376654	1.29833	up	6.80055	7.15683	6.97136	5.09726	5.48624	5.86289	CHsGV10000069	ENSG00000124193	NR_034009.1	6431	SRSF6	serine/arginine-rich splicing factor 6	GO:0000380 alternative mRNA splicing, via spliceosome,GO:0000381 regulation of alternative mRNA splicing, via spliceosome,GO:0000398 mRNA splicing, via spliceosome,GO:0006366 transcription from RNA polymerase II promoter,GO:0006369 termination of RNA polymerase II transcription,GO:0006376 mRNA splice site selection,GO:0006406 mRNA export from nucleus,GO:0008380 RNA splicing,GO:0010467 gene expres…
AHsV10002454	-1.053	-0.0744991	1.053	down	-1.16699	-0.222792	1.16699	down	3.36104	1.74891	3.36104	up	-1.10826	-0.148293	1.10826	down	2.098	1.06902	2.098	up	2.20361	1.13987	2.20361	up	-1.68692	-0.75439	1.68692	down	-1.77994	-0.831832	1.77994	down	-1.05515	-0.0774417	1.05515	down	4.83503	4.76053	4.61224	6.58394	5.82955	5.7521	AHsV10002454	ENSG00000001617	NM_001318800.1	6405	SEMA3F	semaphorin 3F	GO:0001755 neural crest cell migration,GO:0007411 axon guidance,GO:0021612 facial nerve structural organization,GO:0021637 trigeminal nerve structural organization,GO:0021675 nerve development,GO:0021785 branchiomotor neuron axon guidance,GO:0030335 positive regulation of cell migration,GO:0036486 ventral trunk neural crest cell migration,GO:0048843 negative regulation of axon extension involved …
H200006097	-2.16786	-1.11627	2.16786	down	-1.75688	-0.813013	1.75688	down	-3.05932	-1.61321	3.05932	down	1.23393	0.303257	1.23393	up	1.49348	0.578679	1.49348	up	1.32418	0.405098	1.32418	up	2.10763	1.07562	2.10763	up	2.30585	1.2053	2.30585	up	1.09405	0.129676	1.09405	up	8.36951	7.25325	7.5565	6.7563	7.83193	7.9616	H200006097	ENSG00000125968	NM_181353.2	3397	ID1	inhibitor of DNA binding 1, dominant negative helix-loop-helix protein	GO:0000122 negative regulation of transcription from RNA polymerase II promoter,GO:0001525 angiogenesis,GO:0001886 endothelial cell morphogenesis,GO:0006351 transcription, DNA-templated,GO:0007179 transforming growth factor beta receptor signaling pathway,GO:0007420 brain development,GO:0007507 heart development,GO:0007623 circadian rhythm,GO:0010621 negative regulation of transcription by transc…
H200000632	1.38545	0.470359	1.38545	up	-1	0	1	down	-1	0	1	down	-1.38545	-0.470359	1.38545	down	-1.38545	-0.470359	1.38545	down	-1	0	1	down	-1	0	1	down	-1	0	1	down	-1	0	1	down	1.71983e-07	0.470359	1.71983e-07	1.71983e-07	1.71983e-07	1.71983e-07	H200000632	ENSG00000173692	NM_000867.4	3357	HTR2B	5-hydroxytryptamine receptor 2B	GO:0001755 neural crest cell migration,GO:0001819 positive regulation of cytokine production,GO:0001938 positive regulation of endothelial cell proliferation,GO:0002031 G-protein coupled receptor internalization,GO:0003007 heart morphogenesis,GO:0003300 cardiac muscle hypertrophy,GO:0006182 cGMP biosynthetic process,GO:0006874 cellular calcium ion homeostasis,GO:0007186 G-protein coupled receptor…
AHsV10002176	1.3788	0.463417	1.3788	up	1.46908	0.554911	1.46908	up	1.34212	0.424518	1.34212	up	1.06547	0.0914941	1.06547	up	1.1682	0.224282	1.1682	up	1.10194	0.140046	1.10194	up	1.20012	0.263181	1.20012	up	1.20618	0.27044	1.20618	up	1.00504	0.00725841	1.00504	up	6.28019	6.74361	6.8351	6.70471	6.96789	6.97515	AHsV10002176	ENSG00000117305	NM_000191.2	3155	HMGCL	3-hydroxymethyl-3-methylglutaryl-CoA lyase	GO:0001889 liver development,GO:0006552 leucine catabolic process,GO:0006637 acyl-CoA metabolic process,GO:0007005 mitochondrion organization,GO:0007584 response to nutrient,GO:0042594 response to starvation,GO:0044255 cellular lipid metabolic process,GO:0044281 small molecule metabolic process,GO:0046950 cellular ketone body metabolic process,GO:0046951 ketone body biosynthetic process,GO:005126…
AHsV10002770	-1	0	1	down	-1	0	1	down	-1	0	1	down	-1	0	1	down	-1	0	1	down	1.94561	0.960219	1.94561	up	-1	0	1	down	1.94561	0.960219	1.94561	up	1.94561	0.960219	1.94561	up	1.71983e-07	1.71983e-07	1.71983e-07	1.71983e-07	1.71983e-07	0.96022	AHsV10002770	ENSG00000231389	XM_011514559.1	3113	HLA-DPA1	major histocompatibility complex, class II, DP alpha 1	GO:0006955 immune response,GO:0019221 cytokine-mediated signaling pathway,GO:0019886 antigen processing and presentation of exogenous peptide antigen via MHC class II,GO:0031295 T cell costimulation,GO:0032729 positive regulation of interferon-gamma production,GO:0042102 positive regulation of T cell proliferation,GO:0050852 T cell receptor signaling pathway,GO:0050870 positive regulation of T ce…
H300019897	-1.06614	-0.0924029	1.06614	down	1.09205	0.127035	1.09205	up	1.49211	0.577357	1.49211	up	1.16428	0.219438	1.16428	up	1.09036	0.124806	1.09036	up	1.07098	0.0989265	1.07098	up	-1.45897	-0.544954	1.45897	down	-1.27579	-0.351396	1.27579	down	1.14358	0.193558	1.14358	up	6.2472	6.1548	6.37424	6.82456	6.2796	6.47316	H300019897	ENSG00000082701	NM_001146156.1	2932	GSK3B	glycogen synthase kinase 3 beta	GO:0000320 re-entry into mitotic cell cycle,GO:0001837 epithelial to mesenchymal transition,GO:0001954 positive regulation of cell-matrix adhesion,GO:0005977 glycogen metabolic process,GO:0006349 regulation of gene expression by genetic imprinting,GO:0006468 protein phosphorylation,GO:0006611 protein export from nucleus,GO:0006983 ER overload response,GO:0007173 epidermal growth factor receptor s…
H200012321	1.46983	0.55565	1.46983	up	1.02061	0.0294371	1.02061	up	1.34656	0.429284	1.34656	up	-1.44014	-0.526213	1.44014	down	-1.34561	-0.428262	1.34561	down	1.42998	0.515998	1.42998	up	-1.23276	-0.301896	1.23276	down	1.08384	0.116151	1.08384	up	1.33612	0.418048	1.33612	up	2.44641	3.00206	2.47585	2.87569	2.5738	2.99185	H200012321	ENSG00000164082	NM_001130063.1	2912	GRM2	glutamate receptor, metabotropic 2	GO:0007194 negative regulation of adenylate cyclase activity,GO:0007196 adenylate cyclase-inhibiting G-protein coupled glutamate receptor signaling pathway,GO:0007268 synaptic transmission,GO:0014047 glutamate secretion
H200014968	-1	0	1	down	-1	0	1	down	-1	0	1	down	-1	0	1	down	-1	0	1	down	-1	0	1	down	-1	0	1	down	-1	0	1	down	-1	0	1	down	1.71983e-07	1.71983e-07	1.71983e-07	1.71983e-07	1.71983e-07	1.71983e-07	H200014968	ENSG00000127955	NM_001256414.1	2770	GNAI1	guanine nucleotide binding protein (G protein), alpha inhibiting activity polypeptide 1	GO:0007049 cell cycle,GO:0007186 G-protein coupled receptor signaling pathway,GO:0007188 adenylate cyclase-modulating G-protein coupled receptor signaling pathway,GO:0007193 adenylate cyclase-inhibiting G-protein coupled receptor signaling pathway,GO:0007268 synaptic transmission,GO:0007596 blood coagulation,GO:0008152 metabolic process,GO:0030168 platelet activation,GO:0043434 response to peptid…
CHsGV10000699	1.50723	0.591902	1.50723	up	-1.24873	-0.320465	1.24873	down	1.37709	0.461625	1.37709	up	-1.88213	-0.912367	1.88213	down	1.0027	0.00388718	1.0027	up	2.58862	1.37218	2.58862	up	1.09746	0.134164	1.09746	up	1.50534	0.590093	1.50534	up	1.37167	0.455929	1.37167	up	2.52046	3.11236	2.2	2.98209	3.11625	3.57218	CHsGV10000699	ENSG00000250571	NM_138465.3	2738	GLI4	GLI family zinc finger 4	GO:0006355 regulation of transcription, DNA-templated,GO:0008150 biological_process
CHsGV10001806	1.1659	0.22145	1.1659	up	-1.48157	-0.56713	1.48157	down	-1.29318	-0.370927	1.29318	down	-1.72737	-0.78858	1.72737	down	-1.4818	-0.567355	1.4818	down	1.57746	0.657604	1.57746	up	1.01749	0.0250216	1.01749	up	1.37688	0.461401	1.37688	up	1.3532	0.43638	1.3532	up	3.97876	4.20021	3.41163	3.60783	3.63285	4.06923	CHsGV10001806	ENSG00000120289	NM_002367.3	4115	MAGEB4	MAGE family member B4	-
H200006540	-1.09987	-0.137332	1.09987	down	-2.06223	-1.0442	2.06223	down	-1.13795	-0.186435	1.13795	down	-1.87497	-0.90687	1.87497	down	-1.03965	-0.0560992	1.03965	down	-1	0	1	down	-1.00486	-0.00699627	1.00486	down	-1.81223	-0.857768	1.81223	down	-1.80346	-0.850771	1.80346	down	1.0442	0.906871	1.71983e-07	0.857768	0.850771	1.71983e-07	H200006540	ENSG00000112769	NM_002290.4	3910	LAMA4	laminin subunit alpha 4	GO:0007155 cell adhesion,GO:0030155 regulation of cell adhesion,GO:0030198 extracellular matrix organization,GO:0030334 regulation of cell migration,GO:0045995 regulation of embryonic development
CHsGV10002730	-1	0	1	down	-1	0	1	down	-1	0	1	down	-1	0	1	down	-1	0	1	down	-1	0	1	down	-1	0	1	down	-1	0	1	down	-1	0	1	down	1.71983e-07	1.71983e-07	1.71983e-07	1.71983e-07	1.71983e-07	1.71983e-07	CHsGV10002730	-	XM_011524793.1	3885	KRT34	keratin 34, type I	GO:0008544 epidermis development
CHsGV10002360	1.0053	0.00762033	1.0053	up	-1.32465	-0.405615	1.32465	down	-1.14177	-0.191273	1.14177	down	-1.33167	-0.413236	1.33167	down	-1.30593	-0.385073	1.30593	down	1.24667	0.318082	1.24667	up	-1.13775	-0.18618	1.13775	down	1.07456	0.10374	1.07456	up	1.22257	0.28992	1.22257	up	2.14109	2.14871	1.73548	1.94982	1.76364	2.05356	CHsGV10002360	ENSG00000005884	XM_005257308.1	3675	ITGA3	integrin subunit alpha 3	GO:0001764 neuron migration,GO:0007160 cell-matrix adhesion,GO:0007229 integrin-mediated signaling pathway,GO:0007507 heart development,GO:0007596 blood coagulation,GO:0007613 memory,GO:0010628 positive regulation of gene expression,GO:0010634 positive regulation of epithelial cell migration,GO:0010811 positive regulation of cell-substrate adhesion,GO:0010976 positive regulation of neuron project…
H200016082	1.01313	0.0188127	1.01313	up	-1.36127	-0.444953	1.36127	down	1.08041	0.111584	1.08041	up	-1.37914	-0.463765	1.37914	down	1.03603	0.0510714	1.03603	up	1.73026	0.790993	1.73026	up	-1.02933	-0.0416999	1.02933	down	1.17646	0.234456	1.17646	up	1.21096	0.276156	1.21096	up	2.41646	2.43527	1.9715	2.52804	2.48634	2.7625	H200016082	ENSG00000027644	NM_014215.2	3645	INSRR	insulin receptor-related receptor	GO:0007169 transmembrane receptor protein tyrosine kinase signaling pathway,GO:0018108 peptidyl-tyrosine phosphorylation,GO:0030238 male sex determination,GO:0031532 actin cytoskeleton reorganization,GO:0046777 protein autophosphorylation,GO:0071469 cellular response to alkaline pH
CHsGV10000322	1.37174	0.456006	1.37174	up	1.08291	0.11491	1.08291	up	1.99479	0.996235	1.99479	up	-1.26672	-0.341095	1.26672	down	-1.34442	-0.426987	1.34442	down	1.81937	0.863441	1.81937	up	-1.95506	-0.967217	1.95506	down	-1.01247	-0.0178838	1.01247	down	1.93098	0.949333	1.93098	up	2.21802	2.67403	2.33293	3.21426	2.24704	3.19637	CHsGV10000322	ENSG00000116985	XM_011542023.1	656	BMP8B	bone morphogenetic protein 8b	GO:0001501 skeletal system development,GO:0001503 ossification,GO:0010862 positive regulation of pathway-restricted SMAD protein phosphorylation,GO:0030509 BMP signaling pathway,GO:0040007 growth,GO:0042981 regulation of apoptotic process,GO:0043408 regulation of MAPK cascade,GO:0048468 cell development,GO:0051216 cartilage development,GO:0060395 SMAD protein signal transduction
CHsGV10000006	1.49545	0.580577	1.49545	up	-1.51223	-0.596678	1.51223	down	-1.29692	-0.375086	1.29692	down	-2.26146	-1.17725	2.26146	down	-3.22895	-1.69107	3.22895	down	1.42794	0.513938	1.42794	up	-1.66486	-0.735403	1.66486	down	1.22463	0.292346	1.22463	up	2.03884	1.02775	2.03884	up	2.49203	3.0726	1.89535	2.11694	1.38154	2.40929	CHsGV10000006	ENSG00000145692	NM_001713.2	635	BHMT	betaine--homocysteine S-methyltransferase	GO:0000096 sulfur amino acid metabolic process,GO:0006479 protein methylation,GO:0006577 amino-acid betaine metabolic process,GO:0006579 amino-acid betaine catabolic process,GO:0034641 cellular nitrogen compound metabolic process,GO:0044281 small molecule metabolic process,GO:0046500 S-adenosylmethionine metabolic process,GO:0050666 regulation of homocysteine metabolic process,GO:0071267 L-methio…
AHsV10000952	2.0351	1.0251	2.0351	up	1.05599	0.0785935	1.05599	up	1.07288	0.101493	1.07288	up	-1.9272	-0.946503	1.9272	down	1.01072	0.0153775	1.01072	up	1.64799	0.720705	1.64799	up	1.91717	0.938981	1.91717	up	1.62204	0.697806	1.62204	up	-1.18196	-0.241175	1.18196	down	2.75172	3.77682	2.83032	2.85322	3.7922	3.55102	AHsV10000952	ENSG00000099889	NM_001670.2	421	ARVCF	armadillo repeat gene deleted in velocardiofacial syndrome	GO:0007155 cell adhesion,GO:0007275 multicellular organismal development,GO:0016337 single organismal cell-cell adhesion,GO:0016339 calcium-dependent cell-cell adhesion via plasma membrane cell adhesion molecules
H200011672	1.17442	0.231943	1.17442	up	1.10056	0.138237	1.10056	up	-10.7109	-3.42101	10.7109	down	-1.06711	-0.0937052	1.06711	down	-6.13316	-2.61663	6.13316	down	-4.83633	-2.27391	4.83633	down	2.051	1.03633	2.051	up	2.43739	1.28534	2.43739	up	1.18839	0.249014	1.18839	up	6.03664	6.26858	6.17488	2.61562	3.65195	3.90096	H200011672	ENSG00000168421	NM_001278369.1	399	RHOH	ras homolog family member H	GO:0006355 regulation of transcription, DNA-templated,GO:0007264 small GTPase mediated signal transduction,GO:0030217 T cell differentiation,GO:0034260 negative regulation of GTPase activity,GO:0042326 negative regulation of phosphorylation,GO:0043124 negative regulation of I-kappaB kinase/NF-kappaB signaling,GO:0045576 mast cell activation,GO:0051056 regulation of small GTPase mediated signal tr…
H200000635	-1.06985	-0.0974121	1.06985	down	-1.08212	-0.113867	1.08212	down	-3.51743	-1.81452	3.51743	down	-1.01147	-0.0164547	1.01147	down	-2.65199	-1.40708	2.65199	down	-1.7258	-0.787264	1.7258	down	1.23974	0.310033	1.23974	up	1.88347	0.913392	1.88347	up	1.51925	0.603359	1.51925	up	7.68851	7.5911	7.57464	5.87399	6.18402	6.78738	H200000635	ENSG00000143149	XM_011509294.1	223	ALDH9A1	aldehyde dehydrogenase 9 family member A1	GO:0001822 kidney development,GO:0001889 liver development,GO:0006081 cellular aldehyde metabolic process,GO:0009083 branched-chain amino acid catabolic process,GO:0034641 cellular nitrogen compound metabolic process,GO:0042136 neurotransmitter biosynthetic process,GO:0042445 hormone metabolic process,GO:0044281 small molecule metabolic process,GO:0045329 carnitine biosynthetic process,GO:0055114…
AHsV10003500	-1.05291	-0.0743837	1.05291	down	-2.08275	-1.05849	2.08275	down	-11.6802	-3.546	11.6802	down	-1.97808	-0.984103	1.97808	down	-8.91896	-3.15688	8.91896	down	-2.71315	-1.43997	2.71315	down	1.24379	0.314737	1.24379	up	2.067	1.04754	2.067	up	1.66186	0.732802	1.66186	up	8.42393	8.34955	7.36545	4.87794	5.19267	5.92548	AHsV10003500	ENSG00000162433	NM_001005353.2	205	AK4	adenylate kinase 4	GO:0001889 liver development,GO:0006165 nucleoside diphosphate phosphorylation,GO:0006172 ADP biosynthetic process,GO:0007420 brain development,GO:0009142 nucleoside triphosphate biosynthetic process,GO:0015949 nucleobase-containing small molecule interconversion,GO:0042493 response to drug,GO:0044281 small molecule metabolic process,GO:0046033 AMP metabolic process,GO:0046034 ATP metabolic proce…
CHsGV10000785	1.08662	0.119849	1.08662	up	-1.10548	-0.144672	1.10548	down	2.33651	1.22436	2.33651	up	-1.20124	-0.264521	1.20124	down	1.51462	0.598959	1.51462	up	1.74761	0.805385	1.74761	up	-1.41966	-0.505549	1.41966	down	-1.478	-0.563644	1.478	down	-1.04109	-0.058095	1.04109	down	6.32302	6.44287	6.17835	7.54738	7.04183	6.98373	CHsGV10000785	-	XM_011523815.1	29	ABR	active BCR-related	GO:0002692 negative regulation of cellular extravasation,GO:0007264 small GTPase mediated signal transduction,GO:0007420 brain development,GO:0030036 actin cytoskeleton organization,GO:0032496 response to lipopolysaccharide,GO:0035023 regulation of Rho protein signal transduction,GO:0042472 inner ear morphogenesis,GO:0043065 positive regulation of apoptotic process,GO:0043114 regulation of vascul…
H300019559	-1.12636	-0.171667	1.12636	down	-1.2953	-0.373291	1.2953	down	1.34646	0.429174	1.34646	up	-1.14999	-0.201625	1.14999	down	1.25505	0.327742	1.25505	up	1.88035	0.910998	1.88035	up	-1.2084	-0.273099	1.2084	down	1.07813	0.108532	1.07813	up	1.30281	0.381631	1.30281	up	2.9213	2.74964	2.54801	3.35048	3.07738	3.45901	H300019559	ENSG00000175899	XM_006719056.2	2	A2M	alpha-2-macroglobulin	GO:0001869 negative regulation of complement activation, lectin pathway,GO:0002576 platelet degranulation,GO:0007264 small GTPase mediated signal transduction,GO:0007596 blood coagulation,GO:0007597 blood coagulation, intrinsic pathway,GO:0010951 negative regulation of endopeptidase activity,GO:0022617 extracellular matrix disassembly,GO:0030168 platelet activation,GO:0030198 extracellular matrix…
H300010779	-1.15717	-0.210603	1.15717	down	-1.12695	-0.172424	1.12695	down	1.88734	0.916353	1.88734	up	1.02682	0.0381789	1.02682	up	2.00391	1.00282	2.00391	up	1.77493	0.82776	1.77493	up	-1.08985	-0.124136	1.08985	down	-1.19832	-0.261017	1.19832	down	-1.09953	-0.136881	1.09953	down	8.12936	7.91875	7.95693	9.04571	8.92158	8.78469	H300010779	ENSG00000135365	XM_011520181.1	51317	PHF21A	PHD finger protein 21A	GO:0000122 negative regulation of transcription from RNA polymerase II promoter,GO:0001967 suckling behavior,GO:0006325 chromatin organization,GO:0006351 transcription, DNA-templated,GO:0006355 regulation of transcription, DNA-templated,GO:0007596 blood coagulation,GO:0016568 chromatin modification
H200011981	-1.15928	-0.213228	1.15928	down	-1.10472	-0.14368	1.10472	down	1.72099	0.783241	1.72099	up	1.04939	0.0695479	1.04939	up	1.65493	0.726768	1.65493	up	1.9172	0.939	1.9172	up	-1.20556	-0.269702	1.20556	down	1.00841	0.0120788	1.00841	up	1.21569	0.28178	1.21569	up	3.30429	3.09106	3.16061	4.08753	3.81783	4.09961	H200011981	ENSG00000113555	NM_016580.3	51294	PCDH12	protocadherin 12	GO:0005977 glycogen metabolic process,GO:0007156 homophilic cell adhesion via plasma membrane adhesion molecules,GO:0008038 neuron recognition,GO:0016339 calcium-dependent cell-cell adhesion via plasma membrane cell adhesion molecules,GO:0060711 labyrinthine layer development
AHsV10001797	-1.29141	-0.36895	1.29141	down	1.10024	0.137818	1.10024	up	1.78471	0.835692	1.78471	up	1.42086	0.506768	1.42086	up	1.41731	0.503154	1.41731	up	-1.09056	-0.125063	1.09056	down	-1.62618	-0.701488	1.62618	down	-1.769	-0.822937	1.769	down	-1.08783	-0.121449	1.08783	down	2.99475	2.6258	3.13257	3.83044	3.12895	3.00751	AHsV10001797	ENSG00000170653	XM_005268587.2	11016	ATF7	activating transcription factor 7	GO:0000122 negative regulation of transcription from RNA polymerase II promoter,GO:0006351 transcription, DNA-templated,GO:0006355 regulation of transcription, DNA-templated,GO:0016032 viral process
H200006320	1.3257	0.406758	1.3257	up	1.19347	0.255157	1.19347	up	1.79334	0.842649	1.79334	up	-1.1108	-0.151601	1.1108	down	1.20932	0.274193	1.20932	up	1.40281	0.488318	1.40281	up	-1.1186	-0.161698	1.1186	down	-1.07116	-0.0991738	1.07116	down	1.04429	0.0625238	1.04429	up	3.2416	3.64836	3.49676	4.08425	3.92255	3.98508	H200006320	ENSG00000135094	NM_006843.2	10993	SDS	serine dehydratase	GO:0006094 gluconeogenesis,GO:0006565 L-serine catabolic process,GO:0042866 pyruvate biosynthetic process
H200006929	-1.21897	-0.285661	1.21897	down	1.00933	0.0134022	1.00933	up	-2.22478	-1.15366	2.22478	down	1.23035	0.299063	1.23035	up	-1.75579	-0.812123	1.75579	down	-1.93285	-0.950731	1.93285	down	1.03949	0.0558796	1.03949	up	1.16178	0.216335	1.16178	up	1.11764	0.160455	1.11764	up	2.70368	2.41802	2.71708	1.55002	1.6059	1.76635	H200006929	ENSG00000132970	XM_011534890.1	10810	WASF3	WAS protein family member 3	GO:0006461 protein complex assembly,GO:0007010 cytoskeleton organization,GO:0008360 regulation of cell shape,GO:0014003 oligodendrocyte development,GO:0030032 lamellipodium assembly,GO:0030041 actin filament polymerization,GO:0031643 positive regulation of myelination
AHsV10000785	1.59646	0.674878	1.59646	up	-1	0	1	down	-1	0	1	down	-1.59646	-0.674878	1.59646	down	-1.59646	-0.674878	1.59646	down	-1	0	1	down	-1	0	1	down	-1	0	1	down	-1	0	1	down	1.71983e-07	0.674878	1.71983e-07	1.71983e-07	1.71983e-07	1.71983e-07	AHsV10000785	ENSG00000124564	NM_001098486.1	10786	SLC17A3	solute carrier family 17 member 3	GO:0006814 sodium ion transport,GO:0006817 phosphate ion transport,GO:0006855 drug transmembrane transport,GO:0015711 organic anion transport,GO:0015747 urate transport,GO:0015760 glucose-6-phosphate transport,GO:0015893 drug transport,GO:0034220 ion transmembrane transport,GO:0035435 phosphate ion transmembrane transport,GO:0035725 sodium ion transmembrane transport,GO:0044341 sodium-dependent p…
H200010993	-1.07442	-0.103563	1.07442	down	1.36879	0.4529	1.36879	up	-1.19897	-0.261796	1.19897	down	1.47066	0.556463	1.47066	up	-1.06599	-0.0921879	1.06599	down	-1.04095	-0.0578985	1.04095	down	1.04684	0.0660448	1.04684	up	1.57658	0.656797	1.57658	up	1.50603	0.590753	1.50603	up	8.57505	8.47149	9.02795	8.31325	8.3793	8.97005	H200010993	ENSG00000156256	NM_001032410.1	10600	USP16	ubiquitin specific peptidase 16	GO:0006351 transcription, DNA-templated,GO:0006357 regulation of transcription from RNA polymerase II promoter,GO:0006511 ubiquitin-dependent protein catabolic process,GO:0006974 cellular response to DNA damage stimulus,GO:0007049 cell cycle,GO:0007067 mitotic nuclear division,GO:0016578 histone deubiquitination,GO:0035522 monoubiquitinated histone H2A deubiquitination,GO:0045893 positive regulat…
H200012213	-1.32694	-0.408098	1.32694	down	-1.50098	-0.585909	1.50098	down	-8.32911	-3.05816	8.32911	down	-1.13117	-0.177811	1.13117	down	-7.27436	-2.86282	7.27436	down	-5.70882	-2.51319	5.70882	down	-1.1589	-0.212755	1.1589	down	-1.02878	-0.0409393	1.02878	down	1.12648	0.171816	1.12648	up	11.527	11.1189	10.9411	8.46883	8.25607	8.42789	H200012213	ENSG00000119655	NM_006432.3	10577	NPC2	Niemann-Pick disease, type C2	GO:0008203 cholesterol metabolic process,GO:0009615 response to virus,GO:0015914 phospholipid transport,GO:0019747 regulation of isoprenoid metabolic process,GO:0030301 cholesterol transport,GO:0032366 intracellular sterol transport,GO:0032367 intracellular cholesterol transport,GO:0033344 cholesterol efflux,GO:0042632 cholesterol homeostasis,GO:0046836 glycolipid transport
H200001734	1.1198	0.163247	1.1198	up	-1.0702	-0.097887	1.0702	down	-2.82891	-1.50024	2.82891	down	-1.19842	-0.261134	1.19842	down	-1.63218	-0.706799	1.63218	down	1.39584	0.48113	1.39584	up	1.94086	0.956693	1.94086	up	3.68966	1.88349	3.68966	up	1.90105	0.926794	1.90105	up	9.64711	9.81036	9.54923	8.14687	9.10356	10.0304	H200001734	ENSG00000164040	NM_006320.4	10424	PGRMC2	progesterone receptor membrane component 2	GO:0043401 steroid hormone mediated signaling pathway
CHsGV10000986	1.57188	0.652493	1.57188	up	1.29889	0.377283	1.29889	up	-8.81634	-3.14018	8.81634	down	-1.21017	-0.27521	1.21017	down	-7.68871	-2.94274	7.68871	down	-1.6337	-0.708146	1.6337	down	1.80242	0.849931	1.80242	up	7.00953	2.80932	7.00953	up	3.88896	1.95939	3.88896	up	7.36767	8.02016	7.74495	4.22749	5.07742	7.03681	CHsGV10000986	ENSG00000104324	XR_428374.1	10404	CPQ	carboxypeptidase Q	GO:0006508 proteolysis,GO:0006590 thyroid hormone generation,GO:0042246 tissue regeneration,GO:0043171 peptide catabolic process
AHsV10001312	1.17192	0.228871	1.17192	up	1.20189	0.26531	1.20189	up	-2.07481	-1.05298	2.07481	down	1.02558	0.0364385	1.02558	up	-2.36405	-1.24126	2.36405	down	-2.0376	-1.02687	2.0376	down	1.02853	0.040586	1.02853	up	1.22384	0.291418	1.22384	up	1.18989	0.250832	1.18989	up	5.54531	5.77418	5.81062	4.49233	4.53292	4.78375	AHsV10001312	ENSG00000243725	NM_001291333.1	7268	TTC4	tetratricopeptide repeat domain 4	-
AHsV10003531	-1.22212	-0.28939	1.22212	down	-1.22212	-0.28939	1.22212	down	-1.22212	-0.28939	1.22212	down	-1	0	1	down	-1	0	1	down	-1	0	1	down	-1	0	1	down	-1	0	1	down	-1	0	1	down	0.289391	1.71983e-07	1.71983e-07	1.71983e-07	1.71983e-07	1.71983e-07	AHsV10003531	ENSG00000067445	NM_001039705.2	7216	TRO	trophinin	GO:0007156 homophilic cell adhesion via plasma membrane adhesion molecules,GO:0007566 embryo implantation,GO:0030308 negative regulation of cell growth
AHsV10001853	1.45423	0.54026	1.45423	up	1.15897	0.212846	1.15897	up	-1.48733	-0.572723	1.48733	down	-1.25476	-0.327413	1.25476	down	-2.24734	-1.16822	2.24734	down	-1.69204	-0.758766	1.69204	down	-1.03903	-0.0552378	1.03903	down	1.01875	0.026803	1.01875	up	1.05851	0.0820408	1.05851	up	2.7975	3.33776	3.01035	2.22478	2.16954	2.25158	AHsV10001853	ENSG00000090447	NM_003223.2	7023	TFAP4	transcription factor AP-4 (activating enhancer binding protein 4)	GO:0006366 transcription from RNA polymerase II promoter,GO:0006461 protein complex assembly,GO:0006978 DNA damage response, signal transduction by p53 class mediator resulting in transcription of p21 class mediator,GO:0008285 negative regulation of cell proliferation,GO:0043065 positive regulation of apoptotic process,GO:0043392 negative regulation of DNA binding,GO:0043922 negative regulation b…
H300007593	-1.12129	-0.165161	1.12129	down	1.00526	0.00756168	1.00526	up	1.24041	0.310814	1.24041	up	1.12718	0.172722	1.12718	up	-1.06256	-0.0875483	1.06256	down	1.32101	0.401639	1.32101	up	-1.47787	-0.563523	1.47787	down	1.07058	0.0983868	1.07058	up	1.58218	0.66191	1.58218	up	7.36302	7.19785	7.37058	7.67383	7.11031	7.77222	H300007593	ENSG00000147471	NM_007198.3	11212	PROSC	proline synthetase co-transcribed homolog (bacterial)	GO:0008150 biological_process
CHsGV10002984	1.09624	0.132566	1.09624	up	1.12311	0.167499	1.12311	up	1.79465	0.8437	1.79465	up	1.02451	0.0349336	1.02451	up	1.30743	0.38673	1.30743	up	1.20399	0.267819	1.20399	up	-1.25215	-0.324404	1.25215	down	-1.3272	-0.408382	1.3272	down	-1.05994	-0.0839782	1.05994	down	3.54742	3.67999	3.71492	4.39112	4.06672	3.98274	CHsGV10002984	ENSG00000010322	NM_007184.3	11188	NISCH	nischarin	GO:0006006 glucose metabolic process,GO:0006915 apoptotic process,GO:0008217 regulation of blood pressure,GO:0016601 Rac protein signal transduction,GO:0030036 actin cytoskeleton organization,GO:0030336 negative regulation of cell migration,GO:0032228 regulation of synaptic transmission, GABAergic,GO:0048243 norepinephrine secretion
H200012133	-1.04124	-0.0582976	1.04124	down	1.10029	0.137887	1.10029	up	1.74567	0.803783	1.74567	up	1.14566	0.196185	1.14566	up	1.84877	0.886569	1.84877	up	1.72902	0.789955	1.72902	up	1.01712	0.0244892	1.01712	up	1.0898	0.12406	1.0898	up	1.07145	0.0995705	1.07145	up	1.3498	1.29151	1.48769	2.15359	2.17808	2.27765	H200012133	ENSG00000135114	NM_001261825.1	8638	OASL	2'-5'-oligoadenylate synthetase-like	GO:0008152 metabolic process,GO:0009615 response to virus,GO:0019221 cytokine-mediated signaling pathway,GO:0045071 negative regulation of viral genome replication,GO:0051607 defense response to virus,GO:0060333 interferon-gamma-mediated signaling pathway,GO:0060337 type I interferon signaling pathway
H200014049	1.44954	0.535591	1.44954	up	-1.77278	-0.826016	1.77278	down	-2.12086	-1.08465	2.12086	down	-2.56971	-1.36161	2.56971	down	-1.44077	-0.526836	1.44077	down	1.56206	0.643449	1.56206	up	2.13377	1.0934	2.13377	up	1.86876	0.902081	1.86876	up	-1.14181	-0.191321	1.14181	down	5.53489	6.07048	4.70888	4.45024	5.54365	5.35233	H200014049	ENSG00000113739	NM_003714.2	8614	STC2	stanniocalcin 2	GO:0006874 cellular calcium ion homeostasis,GO:0006979 response to oxidative stress,GO:0007566 embryo implantation,GO:0010629 negative regulation of gene expression,GO:0030968 endoplasmic reticulum unfolded protein response,GO:0033280 response to vitamin D,GO:0040015 negative regulation of multicellular organism growth,GO:0043434 response to peptide hormone,GO:0046697 decidualization,GO:0046885 r…
H200002047	1.22638	0.294405	1.22638	up	1.05612	0.0787706	1.05612	up	1.95512	0.967257	1.95512	up	-1.16121	-0.215634	1.16121	down	1.25418	0.326739	1.25418	up	1.60572	0.683219	1.60572	up	-1.27113	-0.346114	1.27113	down	-1.1529	-0.205268	1.1529	down	1.10255	0.140846	1.10255	up	3.11093	3.40533	3.1897	4.07818	3.73207	3.87292	H200002047	ENSG00000131910	NM_021969.2	8431	NR0B2	nuclear receptor subfamily 0 group B member 2	GO:0000122 negative regulation of transcription from RNA polymerase II promoter,GO:0006367 transcription initiation from RNA polymerase II promoter,GO:0007219 Notch signaling pathway,GO:0008203 cholesterol metabolic process,GO:0009749 response to glucose,GO:0010467 gene expression,GO:0010628 positive regulation of gene expression,GO:0010629 negative regulation of gene expression,GO:0031100 organ …
H300004689	1.12612	0.171356	1.12612	up	1.01163	0.0166783	1.01163	up	-1.67568	-0.744745	1.67568	down	-1.11317	-0.154678	1.11317	down	-1.40932	-0.495	1.40932	down	-1.13845	-0.187066	1.13845	down	1.33895	0.421102	1.33895	up	1.48901	0.574357	1.48901	up	1.11208	0.153256	1.11208	up	7.73236	7.90372	7.74904	6.98762	7.40872	7.56197	H300004689	ENSG00000108528	NM_003562.4	8402	SLC25A11	solute carrier family 25 member 11	GO:0005975 carbohydrate metabolic process,GO:0006006 glucose metabolic process,GO:0006094 gluconeogenesis,GO:0006412 translation,GO:0006810 transport,GO:0015742 alpha-ketoglutarate transport,GO:0044281 small molecule metabolic process
AHsV10000005	1.0188	0.0268702	1.0188	up	1.70036	0.765839	1.70036	up	1.46957	0.555393	1.46957	up	1.66898	0.738968	1.66898	up	1.71483	0.778066	1.71483	up	-1.18473	-0.244562	1.18473	down	1.18883	0.249543	1.18883	up	-1.02393	-0.0341167	1.02393	down	-1.21728	-0.28366	1.21728	down	4.59036	4.61723	5.3562	5.14576	5.3953	5.11164	AHsV10000005	-	NM_001199697.1	7917	BAG6	BCL2 associated athanogene 6	GO:0001822 kidney development,GO:0002376 immune system process,GO:0006511 ubiquitin-dependent protein catabolic process,GO:0006810 transport,GO:0007130 synaptonemal complex assembly,GO:0007283 spermatogenesis,GO:0007420 brain development,GO:0009790 embryo development,GO:0016568 chromatin modification,GO:0018393 internal peptidyl-lysine acetylation,GO:0030154 cell differentiation,GO:0030324 lung d…
H200010317	3.12482	1.64377	3.12482	up	1.05914	0.0828899	1.05914	up	2.88627	1.52921	2.88627	up	-2.95034	-1.56088	2.95034	down	1.29179	0.36937	1.29179	up	2.67515	1.41962	2.67515	up	1.39855	0.483935	1.39855	up	-1.01868	-0.0266986	1.01868	down	-1.42468	-0.510634	1.42468	down	1.25988	2.90365	1.34277	2.78909	3.27302	2.76239	H200010317	ENSG00000121966	NM_001008540.1	7852	CXCR4	chemokine (C-X-C motif) receptor 4	GO:0000187 activation of MAPK activity,GO:0001666 response to hypoxia,GO:0001764 neuron migration,GO:0002064 epithelial cell development,GO:0002407 dendritic cell chemotaxis,GO:0006915 apoptotic process,GO:0006954 inflammatory response,GO:0007186 G-protein coupled receptor signaling pathway,GO:0007204 positive regulation of cytosolic calcium ion concentration,GO:0008038 neuron recognition,GO:0009…
AHsV10000613	-1.39812	-0.48349	1.39812	down	-1.25327	-0.3257	1.25327	down	5.87526	2.55465	5.87526	up	1.11558	0.15779	1.11558	up	5.89066	2.55843	5.89066	up	5.63046	2.49325	5.63046	up	-1.39447	-0.479714	1.39447	down	-1.30776	-0.387101	1.30776	down	1.0663	0.0926132	1.0663	up	4.96538	4.48189	4.63968	7.52003	7.04032	7.13293	AHsV10000613	-	XM_011525178.1	7484	WNT9B	wingless-type MMTV integration site family member 9B	GO:0001658 branching involved in ureteric bud morphogenesis,GO:0001701 in utero embryonic development,GO:0001932 regulation of protein phosphorylation,GO:0003339 regulation of mesenchymal to epithelial transition involved in metanephros morphogenesis,GO:0007267 cell-cell signaling,GO:0007275 multicellular organismal development,GO:0009267 cellular response to starvation,GO:0009786 regulation of a…
H300012785	1.07398	0.102962	1.07398	up	-1.45407	-0.540096	1.45407	down	1.89942	0.925559	1.89942	up	-1.56164	-0.643059	1.56164	down	3.75979	1.91065	3.75979	up	7.17337	2.84265	7.17337	up	2.12587	1.08805	2.12587	up	2.59727	1.377	2.59727	up	1.22174	0.288941	1.22174	up	8.70135	8.80431	8.16125	9.62691	10.715	11.0039	H300012785	ENSG00000140105	XM_011537137.1	7453	WARS	tryptophanyl-tRNA synthetase	GO:0001525 angiogenesis,GO:0006412 translation,GO:0006418 tRNA aminoacylation for protein translation,GO:0006436 tryptophanyl-tRNA aminoacylation,GO:0008285 negative regulation of cell proliferation,GO:0010467 gene expression,GO:0045765 regulation of angiogenesis
AHsV10000242	1.3778	0.462363	1.3778	up	1.18234	0.241646	1.18234	up	-5.02046	-2.32782	5.02046	down	-1.16531	-0.220718	1.16531	down	-2.752	-1.46048	2.752	down	-1.59346	-0.672164	1.59346	down	2.5135	1.3297	2.5135	up	3.72515	1.8973	3.72515	up	1.48206	0.567602	1.48206	up	3.20044	3.66281	3.44209	0.872625	2.20232	2.76993	AHsV10000242	ENSG00000179978	NM_004536.2	4671	NAIP	NLR family, apoptosis inhibitory protein	GO:0006954 inflammatory response,GO:0007399 nervous system development,GO:0009966 regulation of signal transduction,GO:0016567 protein ubiquitination,GO:0043066 negative regulation of apoptotic process,GO:0043154 negative regulation of cysteine-type endopeptidase activity involved in apoptotic process,GO:0043200 response to amino acid,GO:0043524 negative regulation of neuron apoptotic process,GO:…
H300012740	1.18959	0.250464	1.18959	up	-1.03872	-0.0548139	1.03872	down	-2.34495	-1.22956	2.34495	down	-1.23566	-0.305277	1.23566	down	-2.78287	-1.47658	2.78287	down	-1.65323	-0.725286	1.65323	down	1.00239	0.00344419	1.00239	up	1.36553	0.449457	1.36553	up	1.36227	0.446012	1.36227	up	6.11195	6.36241	6.05713	4.88239	4.88584	5.33185	H300012740	ENSG00000099331	NM_001130065.1	4650	MYO9B	myosin IXB	GO:0002548 monocyte chemotaxis,GO:0007264 small GTPase mediated signal transduction,GO:0007266 Rho protein signal transduction,GO:0008152 metabolic process,GO:0030010 establishment of cell polarity,GO:0030048 actin filament-based movement,GO:0032011 ARF protein signal transduction,GO:0043547 positive regulation of GTPase activity,GO:0048246 macrophage chemotaxis,GO:0051056 regulation of small GTP…
H200007011	2.27218	1.18407	2.27218	up	1.1258	0.170945	1.1258	up	2.85224	1.51209	2.85224	up	-2.01829	-1.01313	2.01829	down	-1.43958	-0.525645	1.43958	down	1.58479	0.664295	1.58479	up	-1.80708	-0.853663	1.80708	down	-1.59865	-0.676854	1.59865	down	1.13038	0.176809	1.13038	up	0.438423	1.6225	0.609367	1.95052	1.09685	1.27366	H200007011	ENSG00000196611	NM_002421.3	4312	MMP1	matrix metallopeptidase 1	GO:0006508 proteolysis,GO:0007596 blood coagulation,GO:0016032 viral process,GO:0022617 extracellular matrix disassembly,GO:0030198 extracellular matrix organization,GO:0030574 collagen catabolic process,GO:0032461 positive regulation of protein oligomerization,GO:0044267 cellular protein metabolic process,GO:0050900 leukocyte migration
H200012220	1.09055	0.12506	1.09055	up	1.16491	0.220221	1.16491	up	5.89898	2.56047	5.89898	up	1.06818	0.095161	1.06818	up	4.47479	2.16182	4.47479	up	3.24843	1.69974	3.24843	up	-1.20881	-0.273585	1.20881	down	-1.55887	-0.640502	1.55887	down	-1.28959	-0.366917	1.28959	down	6.8236	6.94866	7.04382	9.38407	9.11048	8.74357	H200012220	ENSG00000109787	NM_016531.5	51274	KLF3	Kruppel-like factor 3 (basic)	GO:0006351 transcription, DNA-templated,GO:0006355 regulation of transcription, DNA-templated,GO:0007275 multicellular organismal development,GO:1901653 cellular response to peptide
CHsGV10000849	1.37357	0.457934	1.37357	up	1.22769	0.295943	1.22769	up	1.04761	0.0671039	1.04761	up	-1.11883	-0.161991	1.11883	down	-1.37789	-0.462457	1.37789	down	1.0843	0.116761	1.0843	up	-1.0509	-0.0716267	1.0509	down	1.27068	0.3456	1.27068	up	1.33536	0.417227	1.33536	up	6.44419	6.90213	6.74013	6.5113	6.43967	6.8569	CHsGV10000849	ENSG00000164054	NM_001272082.1	51246	SHISA5	shisa family member 5	GO:0042771 intrinsic apoptotic signaling pathway in response to DNA damage by p53 class mediator,GO:0043123 positive regulation of I-kappaB kinase/NF-kappaB signaling
H300005177	1.20409	0.267944	1.20409	up	1.08024	0.111351	1.08024	up	-11.3312	-3.50223	11.3312	down	-1.11465	-0.156593	1.11465	down	-10.0055	-3.32272	10.0055	down	-5.50273	-2.46015	5.50273	down	1.36363	0.447455	1.36363	up	2.22443	1.15344	2.22443	up	1.63125	0.705982	1.63125	up	10.0519	10.3199	10.1633	6.54969	6.99714	7.70312	H300005177	ENSG00000117395	NM_006824.2	10969	EBNA1BP2	EBNA1 binding protein 2	GO:0042254 ribosome biogenesis
H200006370	1.48462	0.570094	1.48462	up	1.64745	0.720237	1.64745	up	-8.02708	-3.00487	8.02708	down	1.10968	0.150143	1.10968	up	-12.997	-3.70011	12.997	down	-7.09536	-2.82688	7.09536	down	-1.09061	-0.12514	1.09061	down	1.86378	0.898235	1.86378	up	2.03267	1.02338	2.03267	up	7.65963	8.22972	8.37986	4.65475	4.52961	5.55299	H200006370	ENSG00000108468	NM_006807.4	10951	CBX1	chromobox 1	GO:0045892 negative regulation of transcription, DNA-templated
H200002219	1.56577	0.646875	1.56577	up	1.07386	0.102812	1.07386	up	1.56463	0.645823	1.56463	up	-1.45807	-0.544063	1.45807	down	-1.52855	-0.612162	1.52855	down	1.04493	0.0634103	1.04493	up	-1.52743	-0.61111	1.52743	down	-1.39436	-0.4796	1.39436	down	1.09544	0.131509	1.09544	up	3.35206	3.99894	3.45488	3.99789	3.38678	3.51829	H200002219	ENSG00000170965	NM_001316889.1	10761	PLAC1	placenta specific 1	GO:0001890 placenta development,GO:0090214 spongiotrophoblast layer developmental growth
H300022015	1.23494	0.304445	1.23494	up	1.01462	0.0209455	1.01462	up	-1.33603	-0.41795	1.33603	down	-1.21714	-0.2835	1.21714	down	-2.14917	-1.10378	2.14917	down	-1.65908	-0.730384	1.65908	down	-1.30259	-0.381383	1.30259	down	-1.2239	-0.291489	1.2239	down	1.06429	0.0898938	1.06429	up	7.61862	7.92306	7.63956	7.20067	6.81928	6.90918	H300022015	ENSG00000066923	XM_011515745.1	10734	STAG3	stromal antigen 3	GO:0007130 synaptonemal complex assembly
CHsGV10002728	1.33586	0.417774	1.33586	up	1.20282	0.266416	1.20282	up	-1.32961	-0.410999	1.32961	down	-1.11061	-0.151358	1.11061	down	-1.63811	-0.712033	1.63811	down	-1.4485	-0.534564	1.4485	down	1.08428	0.11674	1.08428	up	1.10409	0.142851	1.10409	up	1.01826	0.0261116	1.01826	up	7.4825	7.90028	7.74892	7.0715	7.18824	7.21436	CHsGV10002728	ENSG00000090054	XM_011518139.1	10558	SPTLC1	serine palmitoyltransferase long chain base subunit 1	GO:0006665 sphingolipid metabolic process,GO:0030148 sphingolipid biosynthetic process,GO:0044281 small molecule metabolic process,GO:0046511 sphinganine biosynthetic process,GO:0046512 sphingosine biosynthetic process,GO:0046513 ceramide biosynthetic process,GO:1904504 positive regulation of lipophagy
H200004533	1.76148	0.816788	1.76148	up	-1.04249	-0.0600281	1.04249	down	3.92696	1.97341	3.92696	up	-1.83632	-0.876816	1.83632	down	1.17777	0.236062	1.17777	up	1.69996	0.765504	1.69996	up	-1.89285	-0.920563	1.89285	down	-2.40817	-1.26794	2.40817	down	-1.27224	-0.347374	1.27224	down	4.14697	4.96376	4.08694	6.12038	5.19982	4.85245	H200004533	ENSG00000156127	NM_006399.3	10538	BATF	basic leucine zipper ATF-like transcription factor	GO:0001816 cytokine production,GO:0002320 lymphoid progenitor cell differentiation,GO:0006366 transcription from RNA polymerase II promoter,GO:0006974 cellular response to DNA damage stimulus,GO:0030330 DNA damage response, signal transduction by p53 class mediator,GO:0042832 defense response to protozoan,GO:0043011 myeloid dendritic cell differentiation,GO:0045064 T-helper 2 cell differentiation…
AHsV10000970	1.46495	0.550852	1.46495	up	-2.55606	-1.35392	2.55606	down	-13.7564	-3.78204	13.7564	down	-3.7445	-1.90477	3.7445	down	-9.92306	-3.31079	9.92306	down	-1.33029	-0.411737	1.33029	down	2.03087	1.0221	2.03087	up	4.04566	2.01638	4.04566	up	1.99208	0.994274	1.99208	up	5.14223	5.69308	3.78831	1.3602	2.3823	3.37657	AHsV10000970	ENSG00000162813	XM_011509065.1	10380	BPNT1	3'(2'), 5'-bisphosphate nucleotidase 1	GO:0006139 nucleobase-containing compound metabolic process,GO:0006805 xenobiotic metabolic process,GO:0007399 nervous system development,GO:0016311 dephosphorylation,GO:0044281 small molecule metabolic process,GO:0046854 phosphatidylinositol phosphorylation,GO:0050427 3'-phosphoadenosine 5'-phosphosulfate metabolic process
CHsGV10003107	-1.28349	-0.360067	1.28349	down	1.59708	0.675437	1.59708	up	-1.8549	-0.891338	1.8549	down	2.04983	1.0355	2.04983	up	-1.36808	-0.452155	1.36808	down	-1.30371	-0.382623	1.30371	down	1.05637	0.0791168	1.05637	up	2.2723	1.18415	2.2723	up	2.15104	1.10504	2.15104	up	4.93433	4.57427	5.60977	4.043	4.12211	5.22715	CHsGV10003107	ENSG00000185619	NM_001317836.1	10336	PCGF3	polycomb group ring finger 3	GO:0006351 transcription, DNA-templated,GO:0006355 regulation of transcription, DNA-templated
H200016229	-1.47553	-0.561234	1.47553	down	-1.51524	-0.599549	1.51524	down	2.61425	1.3864	2.61425	up	-1.02691	-0.0383143	1.02691	down	2.69639	1.43103	2.69639	up	1.99909	0.999341	1.99909	up	-1.43058	-0.5166	1.43058	down	-1.98152	-0.986605	1.98152	down	-1.38511	-0.470005	1.38511	down	6.14978	5.58855	5.55023	7.53618	7.01958	6.54957	H200016229	ENSG00000167460	NM_001145160.1	7171	TPM4	tropomyosin 4	GO:0001649 osteoblast differentiation,GO:0006928 movement of cell or subcellular component,GO:0006936 muscle contraction,GO:0030049 muscle filament sliding
H200005849	1.5798	0.659744	1.5798	up	1.11472	0.156686	1.11472	up	4.30185	2.10496	4.30185	up	-1.41721	-0.503058	1.41721	down	1.35662	0.440022	1.35662	up	1.73224	0.792639	1.73224	up	-2.00721	-1.00519	2.00721	down	-2.22782	-1.15563	2.22782	down	-1.10991	-0.150441	1.10991	down	3.71252	4.37227	3.86921	5.81748	4.81229	4.66185	H200005849	ENSG00000130595	XM_011520343.1	7140	TNNT3	troponin T3, fast skeletal type	GO:0003009 skeletal muscle contraction,GO:0006942 regulation of striated muscle contraction,GO:0030049 muscle filament sliding,GO:0043462 regulation of ATPase activity
AHsV10002683	1.50438	0.589166	1.50438	up	1.26103	0.334607	1.26103	up	-1.85148	-0.888676	1.85148	down	-1.19297	-0.254559	1.19297	down	-2.33487	-1.22334	2.33487	down	-1.31059	-0.390218	1.31059	down	1.19292	0.254497	1.19292	up	1.78147	0.833065	1.78147	up	1.49337	0.578568	1.49337	up	6.9509	7.54007	7.28551	6.06222	6.31672	6.89529	AHsV10002683	ENSG00000163159	NM_001271087.1	6944	VPS72	vacuolar protein sorting 72 homolog (S. cerevisiae)	GO:0000122 negative regulation of transcription from RNA polymerase II promoter,GO:0006325 chromatin organization,GO:0006351 transcription, DNA-templated,GO:0035019 somatic stem cell population maintenance,GO:0043486 histone exchange
H300021196	1.18954	0.250402	1.18954	up	1.06429	0.0898871	1.06429	up	1.91585	0.937987	1.91585	up	-1.11769	-0.160515	1.11769	down	-1.11889	-0.162072	1.11889	down	1.10948	0.149884	1.10948	up	-1.80207	-0.849658	1.80207	down	-1.6225	-0.698216	1.6225	down	1.11068	0.151442	1.11068	up	2.75171	3.00211	2.8416	3.6897	2.84004	2.99148	H300021196	ENSG00000168309	NM_001282714.1	11170	FAM107A	family with sequence similarity 107 member A	GO:0001558 regulation of cell growth
H200000783	1.50655	0.591252	1.50655	up	-1.10963	-0.150073	1.10963	down	1.0982	0.135135	1.0982	up	-1.67171	-0.741325	1.67171	down	-1.94689	-0.961173	1.94689	down	-1.53201	-0.615427	1.53201	down	-1.41918	-0.505056	1.41918	down	-1.86689	-0.900635	1.86689	down	-1.31547	-0.395579	1.31547	down	7.72582	8.31707	7.57575	7.86095	7.3559	6.96032	H200000783	ENSG00000168734	NM_007066.4	11142	PKIG	protein kinase (cAMP-dependent, catalytic) inhibitor gamma	GO:0000122 negative regulation of transcription from RNA polymerase II promoter,GO:0007165 signal transduction,GO:0042308 negative regulation of protein import into nucleus,GO:1904030 negative regulation of cyclin-dependent protein kinase activity,GO:2000480 negative regulation of cAMP-dependent protein kinase activity
AHsV10002148	2.21305	1.14604	2.21305	up	4.37835	2.13039	4.37835	up	2.31966	1.21391	2.31966	up	1.97842	0.98435	1.97842	up	-2.21305	-1.14604	2.21305	down	-4.37835	-2.13039	4.37835	down	-2.31966	-1.21391	2.31966	down	-2.31966	-1.21391	2.31966	down	-1	0	1	down	1.71983e-07	1.14604	2.13039	1.21391	1.71983e-07	1.71983e-07	AHsV10002148	ENSG00000147044	NM_001126054.2	8573	CASK	calcium/calmodulin-dependent serine protein kinase (MAGUK family)	GO:0001953 negative regulation of cell-matrix adhesion,GO:0006468 protein phosphorylation,GO:0007155 cell adhesion,GO:0007268 synaptic transmission,GO:0007269 neurotransmitter secretion,GO:0010839 negative regulation of keratinocyte proliferation,GO:0030198 extracellular matrix organization,GO:0045944 positive regulation of transcription from RNA polymerase II promoter,GO:0046037 GMP metabolic pr…
H200007994	-1.44128	-0.527352	1.44128	down	-1.90491	-0.929726	1.90491	down	-20.5564	-4.36151	20.5564	down	-1.32168	-0.402374	1.32168	down	-27.0383	-4.75693	27.0383	down	-20.4575	-4.35456	20.4575	down	-1.89575	-0.922771	1.89575	down	-1.89575	-0.922771	1.89575	down	-1	0	1	down	5.28428	4.75693	4.35456	0.922771	1.71983e-07	1.71983e-07	H200007994	ENSG00000134107	NM_003670.2	8553	BHLHE40	basic helix-loop-helix family member e40	GO:0000122 negative regulation of transcription from RNA polymerase II promoter,GO:0006351 transcription, DNA-templated,GO:0006355 regulation of transcription, DNA-templated,GO:0007623 circadian rhythm,GO:0032922 circadian regulation of gene expression,GO:0043153 entrainment of circadian clock by photoperiod,GO:0043433 negative regulation of sequence-specific DNA binding transcription factor acti…
H200011914	1.29789	0.376167	1.29789	up	1.18028	0.239129	1.18028	up	-2.6869	-1.42594	2.6869	down	-1.09965	-0.137038	1.09965	down	-7.52997	-2.91264	7.52997	down	-5.67777	-2.50533	5.67777	down	-2.15926	-1.11054	2.15926	down	-1.79037	-0.840256	1.79037	down	1.20604	0.270281	1.20604	up	7.89615	8.27232	8.13528	6.47021	5.35968	5.62996	H200011914	ENSG00000093009	NM_001178011.2	8318	CDC45	cell division cycle 45	GO:0000076 DNA replication checkpoint,GO:0000082 G1/S transition of mitotic cell cycle,GO:0000083 regulation of transcription involved in G1/S transition of mitotic cell cycle,GO:0000278 mitotic cell cycle,GO:0000727 double-strand break repair via break-induced replication,GO:0006260 DNA replication,GO:0006267 pre-replicative complex assembly involved in nuclear cell cycle DNA replication,GO:0006…
H200005819	-1.83391	-0.874927	1.83391	down	-2.25729	-1.17459	2.25729	down	3.15961	1.65975	3.15961	up	-1.23086	-0.299666	1.23086	down	5.60773	2.48742	5.60773	up	15.7472	3.97702	15.7472	up	-1.0333	-0.0472565	1.0333	down	2.20791	1.14268	2.20791	up	2.28143	1.18994	2.28143	up	7.69946	6.82453	6.52486	9.3592	9.31195	10.5019	H200005819	ENSG00000126903	NM_001142391.2	8273	SLC10A3	solute carrier family 10 member 3	GO:0015721 bile acid and bile salt transport,GO:0032526 response to retinoic acid,GO:0055085 transmembrane transport
H200006675	1.69646	0.762526	1.69646	up	1.58479	0.664289	1.58479	up	-2.29026	-1.19551	2.29026	down	-1.07046	-0.098237	1.07046	down	-4.76606	-2.2528	4.76606	down	-2.70684	-1.43661	2.70684	down	-1.22668	-0.294761	1.22668	down	1.34089	0.423193	1.34089	up	1.64485	0.717953	1.64485	up	8.79308	9.55561	9.45737	7.59757	7.30281	8.02076	H200006675	ENSG00000162511	XM_011542098.1	7805	LAPTM5	lysosomal protein transmembrane 5	GO:0006810 transport
H200001776	1.11402	0.155776	1.11402	up	1.02025	0.0289173	1.02025	up	-3.14542	-1.65325	3.14542	down	-1.09191	-0.126858	1.09191	down	-3.02566	-1.59725	3.02566	down	-1.97056	-0.978605	1.97056	down	1.15812	0.211781	1.15812	up	1.62853	0.703567	1.62853	up	1.40619	0.491786	1.40619	up	5.48435	5.64012	5.51327	3.83109	4.04288	4.53466	H200001776	ENSG00000166261	XM_005271664.1	7753	ZNF202	zinc finger protein 202	GO:0000122 negative regulation of transcription from RNA polymerase II promoter,GO:0006366 transcription from RNA polymerase II promoter,GO:0006629 lipid metabolic process
H200006638	1.16971	0.22615	1.16971	up	-1.13062	-0.177113	1.13062	down	1.29463	0.372543	1.29463	up	-1.3225	-0.403264	1.3225	down	-1.32918	-0.410534	1.32918	down	1.1134	0.154969	1.1134	up	-1.47113	-0.556927	1.47113	down	-1.31466	-0.394688	1.31466	down	1.11902	0.162239	1.11902	up	2.7412	2.96735	2.56408	3.11374	2.55681	2.71905	H200006638	ENSG00000150630	NM_005429.4	7424	VEGFC	vascular endothelial growth factor C	GO:0001525 angiogenesis,GO:0001954 positive regulation of cell-matrix adhesion,GO:0002052 positive regulation of neuroblast proliferation,GO:0002576 platelet degranulation,GO:0006929 substrate-dependent cell migration,GO:0007165 signal transduction,GO:0007596 blood coagulation,GO:0008284 positive regulation of cell proliferation,GO:0008285 negative regulation of cell proliferation,GO:0009887 orga…
AHsV10000463	-1.07479	-0.104055	1.07479	down	-1.2642	-0.338224	1.2642	down	-1.2642	-0.338224	1.2642	down	-1.17623	-0.23417	1.17623	down	-1.17623	-0.23417	1.17623	down	-1	0	1	down	-1	0	1	down	-1	0	1	down	-1	0	1	down	0.338225	0.23417	1.71983e-07	1.71983e-07	1.71983e-07	1.71983e-07	AHsV10000463	ENSG00000183878	NR_047647.1	7404	UTY	ubiquitously transcribed tetratricopeptide repeat containing, Y-linked	GO:0010468 regulation of gene expression,GO:0055114 oxidation-reduction process,GO:0071557 histone H3-K27 demethylation
H300019711	1.11526	0.157385	1.11526	up	-1.18612	-0.246248	1.18612	down	1.52016	0.604219	1.52016	up	-1.32283	-0.403633	1.32283	down	1.21196	0.277338	1.21196	up	1.60153	0.679452	1.60153	up	-1.12467	-0.169496	1.12467	down	-1.12585	-0.171016	1.12585	down	-1.00105	-0.00151992	1.00105	down	3.53919	3.69658	3.29294	4.14341	3.97391	3.97239	H300019711	ENSG00000092054	XR_245686.3	4625	MYH7	myosin, heavy chain 7, cardiac muscle, beta	GO:0002026 regulation of the force of heart contraction,GO:0002027 regulation of heart rate,GO:0003009 skeletal muscle contraction,GO:0006936 muscle contraction,GO:0006941 striated muscle contraction,GO:0007512 adult heart development,GO:0014728 regulation of the force of skeletal muscle contraction,GO:0014883 transition between fast and slow fiber,GO:0030049 muscle filament sliding,GO:0031449 re…
H300015837	1.93903	0.955336	1.93903	up	1.49754	0.58259	1.49754	up	-1.4993	-0.584291	1.4993	down	-1.29481	-0.372746	1.29481	down	-9.27922	-3.214	9.27922	down	-2.90429	-1.53818	2.90429	down	-3.19181	-1.67438	3.19181	down	-1.29352	-0.371304	1.29352	down	2.46754	1.30307	2.46754	up	2.25867	3.214	2.84126	1.67438	1.71983e-07	1.30307	H300015837	ENSG00000118513	XR_942444.1	4602	MYB	MYB proto-oncogene, transcription factor	GO:0000082 G1/S transition of mitotic cell cycle,GO:0000122 negative regulation of transcription from RNA polymerase II promoter,GO:0001701 in utero embryonic development,GO:0006338 chromatin remodeling,GO:0006355 regulation of transcription, DNA-templated,GO:0006366 transcription from RNA polymerase II promoter,GO:0006816 calcium ion transport,GO:0007596 blood coagulation,GO:0017145 stem cell di…
H200000362	1.36737	0.451402	1.36737	up	1.16379	0.218825	1.16379	up	-4.33215	-2.11508	4.33215	down	-1.17493	-0.232577	1.17493	down	-8.0298	-3.00536	8.0298	down	-4.41602	-2.14275	4.41602	down	-1.35555	-0.438879	1.35555	down	1.14168	0.191162	1.14168	up	1.54761	0.630041	1.54761	up	7.86493	8.31634	8.08376	5.74985	5.31097	5.94101	H200000362	ENSG00000170430	XM_006717863.2	4255	MGMT	O-6-methylguanine-DNA methyltransferase	GO:0006266 DNA ligation,GO:0006281 DNA repair,GO:0006306 DNA methylation,GO:0006307 DNA dealkylation involved in DNA repair,GO:0009636 response to toxic substance,GO:0034599 cellular response to oxidative stress,GO:0042493 response to drug,GO:0043281 regulation of cysteine-type endopeptidase activity involved in apoptotic process,GO:0045471 response to ethanol,GO:0045739 positive regulation of DN…
H200008790	1.45576	0.541777	1.45576	up	1.37816	0.46274	1.37816	up	-1.89227	-0.920117	1.89227	down	-1.05631	-0.0790367	1.05631	down	-2.93624	-1.55397	2.93624	down	-2.34994	-1.23262	2.34994	down	-1.0659	-0.0920754	1.0659	down	1.10975	0.150232	1.10975	up	1.18288	0.242308	1.18288	up	8.65058	9.19236	9.11332	7.73046	7.63839	7.8807	H200008790	ENSG00000213782	NM_016355.3	51202	DDX47	DEAD-box helicase 47	GO:0006364 rRNA processing,GO:0006397 mRNA processing,GO:0008380 RNA splicing,GO:0008625 extrinsic apoptotic signaling pathway via death domain receptors,GO:0010501 RNA secondary structure unwinding
AHsV10000218	1.28632	0.363248	1.28632	up	1.02653	0.0377769	1.02653	up	-2.1629	-1.11297	2.1629	down	-1.25307	-0.325471	1.25307	down	-1.4254	-0.51137	1.4254	down	1.27699	0.352742	1.27699	up	1.95185	0.964846	1.95185	up	2.83527	1.50349	2.83527	up	1.4526	0.538641	1.4526	up	6.61332	6.97656	6.65109	5.50035	6.46519	7.00383	AHsV10000218	ENSG00000074935	NM_016262.4	51175	TUBE1	tubulin epsilon 1	GO:0007098 centrosome cycle,GO:0008152 metabolic process
H300010155	1.56214	0.64352	1.56214	up	1.39415	0.479381	1.39415	up	-2.70858	-1.43754	2.70858	down	-1.1205	-0.164139	1.1205	down	-3.76108	-1.91115	3.76108	down	-2.66134	-1.41215	2.66134	down	1.12499	0.169909	1.12499	up	1.41889	0.504765	1.41889	up	1.26125	0.334856	1.26125	up	7.40679	8.05031	7.88617	5.96926	6.13916	6.47402	H300010155	ENSG00000113387	NM_006713.3	10923	SUB1	SUB1 homolog, transcriptional regulator	GO:0006357 regulation of transcription from RNA polymerase II promoter,GO:0006366 transcription from RNA polymerase II promoter,GO:0045944 positive regulation of transcription from RNA polymerase II promoter,GO:0060395 SMAD protein signal transduction
H300015537	1.2628	0.336621	1.2628	up	1.57634	0.656575	1.57634	up	6.77784	2.76083	6.77784	up	1.24829	0.319953	1.24829	up	-1.2628	-0.336621	1.2628	down	1.05117	0.0719968	1.05117	up	-6.77784	-2.76083	6.77784	down	-4.09044	-2.03225	4.09044	down	1.657	0.728572	1.657	up	1.71983e-07	0.336622	0.656575	2.76083	1.71983e-07	0.728572	H300015537	ENSG00000112983	NM_139199.1	10902	BRD8	bromodomain containing 8	GO:0006325 chromatin organization,GO:0006351 transcription, DNA-templated,GO:0006355 regulation of transcription, DNA-templated,GO:0006357 regulation of transcription from RNA polymerase II promoter,GO:0007165 signal transduction,GO:0007166 cell surface receptor signaling pathway,GO:0030522 intracellular receptor signaling pathway,GO:0040008 regulation of growth,GO:0043967 histone H4 acetylation,…
H300001748	1.30648	0.38569	1.30648	up	1.56744	0.648412	1.56744	up	-4.45565	-2.15564	4.45565	down	1.19974	0.262722	1.19974	up	-4.2666	-2.09309	4.2666	down	-3.22891	-1.69105	3.22891	down	1.36437	0.448238	1.36437	up	2.16295	1.113	2.16295	up	1.58531	0.664761	1.58531	up	11.7341	12.1198	12.3825	9.57844	10.0267	10.6914	H300001748	ENSG00000156261	NM_001282908.1	10694	CCT8	chaperonin containing TCP1 subunit 8	GO:0006457 protein folding,GO:0007339 binding of sperm to zona pellucida,GO:0032212 positive regulation of telomere maintenance via telomerase,GO:0044267 cellular protein metabolic process,GO:0046931 pore complex assembly,GO:0050821 protein stabilization,GO:0051084 'de novo' posttranslational protein folding,GO:1901998 toxin transport,GO:1904851 positive regulation of establishment of protein loc…
H200004268	1.13392	0.181322	1.13392	up	1.17508	0.232757	1.17508	up	1.54024	0.623151	1.54024	up	1.0363	0.0514355	1.0363	up	-1.27849	-0.354438	1.27849	down	-1.09236	-0.127448	1.09236	down	-1.7366	-0.796268	1.7366	down	-1.43181	-0.517842	1.43181	down	1.21287	0.278426	1.21287	up	4.43817	4.61949	4.67093	5.06132	4.26505	4.54348	H200004268	ENSG00000172215	NM_006564.1	10663	CXCR6	chemokine (C-X-C motif) receptor 6	GO:0006935 chemotaxis,GO:0006954 inflammatory response,GO:0007186 G-protein coupled receptor signaling pathway,GO:0019079 viral genome replication,GO:0070098 chemokine-mediated signaling pathway
H300015902	2.06054	1.04302	2.06054	up	1.56663	0.647669	1.56663	up	4.15949	2.05641	4.15949	up	-1.31526	-0.395352	1.31526	down	-1.0155	-0.0221896	1.0155	down	1.55269	0.634771	1.55269	up	-2.04993	-1.03558	2.04993	down	-1.70997	-0.773968	1.70997	down	1.19881	0.261608	1.19881	up	2.70834	3.75136	3.35601	4.76474	3.72917	3.99078	H300015902	ENSG00000062725	XM_011524199.1	10513	APPBP2	amyloid beta precursor protein binding protein 2	GO:0006886 intracellular protein transport,GO:0046907 intracellular transport
H300020422	1.33881	0.420947	1.33881	up	1.32576	0.406816	1.32576	up	-6.26901	-2.64824	6.26901	down	-1.00984	-0.0141315	1.00984	down	-3.78818	-1.92151	3.78818	down	-3.02768	-1.59822	3.02768	down	2.21557	1.14768	2.21557	up	2.74506	1.45684	2.74506	up	1.23898	0.309158	1.23898	up	11.5679	11.9889	11.9747	8.91968	10.0674	10.3765	H300020422	ENSG00000186714	XM_011520139.1	493860	CCDC73	coiled-coil domain containing 73	-
H200017204	1.2504	0.32239	1.2504	up	1.03922	0.0555019	1.03922	up	2.23191	1.15828	2.23191	up	-1.20321	-0.266888	1.20321	down	-1.05935	-0.0831757	1.05935	down	1.1539	0.206515	1.1539	up	-1.89088	-0.919062	1.89088	down	-1.86123	-0.896259	1.86123	down	1.01593	0.0228028	1.01593	up	5.61353	5.93592	5.66903	6.7718	5.85274	5.87554	H200017204	ENSG00000140854	XM_006721123.2	10300	KATNB1	katanin p80 (WD repeat containing) subunit B 1	GO:0006605 protein targeting,GO:0007026 negative regulation of microtubule depolymerization,GO:0007079 mitotic chromosome movement towards spindle pole,GO:0010942 positive regulation of cell death,GO:0010976 positive regulation of neuron projection development,GO:0031117 positive regulation of microtubule depolymerization,GO:0051013 microtubule severing,GO:0051301 cell division
AHsV10001895	-1.21268	-0.278201	1.21268	down	1.84472	0.883401	1.84472	up	1.2457	0.316956	1.2457	up	2.23706	1.1616	2.23706	up	-1.62554	-0.700921	1.62554	down	-3.63643	-1.86252	3.63643	down	-2.4556	-1.29608	2.4556	down	-2.4556	-1.29608	2.4556	down	-1	0	1	down	0.979122	0.700921	1.86252	1.29608	1.71983e-07	1.71983e-07	AHsV10001895	-	XR_927752.1	105375403	LOC105375403	uncharacterized LOC105375403	-
AHsV10003537	-1.02674	-0.0380731	1.02674	down	1.23382	0.303135	1.23382	up	-1.58237	-0.66209	1.58237	down	1.26682	0.341208	1.26682	up	-1.99798	-0.998541	1.99798	down	-1.87885	-0.909853	1.87885	down	-1.29641	-0.374524	1.29641	down	1.03913	0.0553713	1.03913	up	1.34714	0.429895	1.34714	up	4.79867	4.76059	5.1018	4.13658	3.76205	4.19195	AHsV10003537	ENSG00000144747	NM_007114.2	7110	TMF1	TATA element modulatory factor 1	GO:0001675 acrosome assembly,GO:0001819 positive regulation of cytokine production,GO:0006355 regulation of transcription, DNA-templated,GO:0006366 transcription from RNA polymerase II promoter,GO:0007289 spermatid nucleus differentiation,GO:0010629 negative regulation of gene expression,GO:0030317 sperm motility,GO:0032275 luteinizing hormone secretion,GO:0033327 Leydig cell differentiation,GO:0…
AHsV10002502	1.00046	0.000663459	1.00046	up	1.01135	0.0162827	1.01135	up	4.54242	2.18346	4.54242	up	1.01089	0.0156193	1.01089	up	2.43223	1.28228	2.43223	up	2.74083	1.45461	2.74083	up	-1.86674	-0.900517	1.86674	down	-1.63871	-0.712564	1.63871	down	1.13915	0.187953	1.13915	up	0.772893	0.773557	0.789176	2.95635	2.05584	2.24379	AHsV10002502	ENSG00000106829	XM_011518972.1	7091	TLE4	transducin like enhancer of split 4	GO:0000122 negative regulation of transcription from RNA polymerase II promoter,GO:0006351 transcription, DNA-templated,GO:0007219 Notch signaling pathway,GO:0008150 biological_process,GO:0016055 Wnt signaling pathway
CHsGV10002996	1.58349	0.663111	1.58349	up	-1.01805	-0.0258012	1.01805	down	1.32137	0.402039	1.32137	up	-1.61207	-0.688912	1.61207	down	-2.40026	-1.26319	2.40026	down	1.14928	0.200733	1.14928	up	-2.00294	-1.00212	2.00294	down	-1.17049	-0.227107	1.17049	down	1.71121	0.775013	1.71121	up	1.73223	2.39534	1.70643	2.13427	1.13215	1.90717	CHsGV10002996	ENSG00000184058	XM_006724312.1	6899	TBX1	T-box 1	GO:0001525 angiogenesis,GO:0001568 blood vessel development,GO:0001708 cell fate specification,GO:0001755 neural crest cell migration,GO:0001934 positive regulation of protein phosphorylation,GO:0001945 lymph vessel development,GO:0001974 blood vessel remodeling,GO:0002053 positive regulation of mesenchymal cell proliferation,GO:0003007 heart morphogenesis,GO:0003148 outflow tract septum morphoge…
AHsV10002330	-1	0	1	down	-1	0	1	down	-1	0	1	down	-1	0	1	down	-1	0	1	down	-1	0	1	down	-1	0	1	down	-1	0	1	down	-1	0	1	down	1.71983e-07	1.71983e-07	1.71983e-07	1.71983e-07	1.71983e-07	1.71983e-07	AHsV10002330	ENSG00000196090	NM_007050.5	11122	PTPRT	protein tyrosine phosphatase, receptor type T	GO:0006470 protein dephosphorylation,GO:0007155 cell adhesion,GO:0007156 homophilic cell adhesion via plasma membrane adhesion molecules,GO:0007165 signal transduction,GO:0007169 transmembrane receptor protein tyrosine kinase signaling pathway,GO:0035335 peptidyl-tyrosine dephosphorylation
DHsGV10002432	1.85537	0.891709	1.85537	up	-1.174	-0.231431	1.174	down	1.1582	0.21188	1.1582	up	-2.1782	-1.12314	2.1782	down	-1.39505	-0.480315	1.39505	down	2.72998	1.44889	2.72998	up	1.14831	0.199514	1.14831	up	2.00775	1.00558	2.00775	up	1.74844	0.806064	1.74844	up	2.12612	3.01783	1.89469	2.338	2.53751	3.34358	DHsGV10002432	-	-	-	-	-	-
H200014281	-1.00698	-0.0100298	1.00698	down	-1.18082	-0.239783	1.18082	down	2.37043	1.24515	2.37043	up	-1.17263	-0.229753	1.17263	down	1.83098	0.872614	1.83098	up	1.77545	0.828185	1.77545	up	-1.30366	-0.382564	1.30366	down	-1.57652	-0.656746	1.57652	down	-1.20931	-0.274182	1.20931	down	8.28163	8.2716	8.04185	9.52678	9.14422	8.87003	H200014281	ENSG00000134072	NM_003656.4	8536	CAMK1	calcium/calmodulin-dependent protein kinase I	GO:0006468 protein phosphorylation,GO:0006913 nucleocytoplasmic transport,GO:0007049 cell cycle,GO:0007165 signal transduction,GO:0010976 positive regulation of neuron projection development,GO:0032091 negative regulation of protein binding,GO:0032880 regulation of protein localization,GO:0033138 positive regulation of peptidyl-serine phosphorylation,GO:0043393 regulation of protein binding,GO:00…
H200011342	3.22992	1.6915	3.22992	up	1.8452	0.883779	1.8452	up	4.24862	2.08699	4.24862	up	-1.75044	-0.80772	1.75044	down	-3.22992	-1.6915	3.22992	down	1.98082	0.986095	1.98082	up	-4.24862	-2.08699	4.24862	down	-1.16241	-0.217121	1.16241	down	3.655	1.86987	3.655	up	1.71983e-07	1.6915	0.883779	2.08699	1.71983e-07	1.86987	H200011342	ENSG00000171617	NR_046318.1	8507	ENC1	ectodermal-neural cortex 1	GO:0007275 multicellular organismal development,GO:0007399 nervous system development,GO:0010499 proteasomal ubiquitin-independent protein catabolic process,GO:0010976 positive regulation of neuron projection development,GO:0016567 protein ubiquitination,GO:0017148 negative regulation of translation
AHsV10002286	2.46617	1.30227	2.46617	up	2.65722	1.40992	2.65722	up	3.37651	1.75553	3.37651	up	1.07747	0.107643	1.07747	up	-1.45914	-0.545116	1.45914	down	-1.36707	-0.451088	1.36707	down	-1.99775	-0.998376	1.99775	down	-1.73713	-0.796704	1.73713	down	1.15003	0.201672	1.15003	up	7.43403	8.7363	8.84395	9.18956	8.19119	8.39286	AHsV10002286	ENSG00000160221	NM_198155.4	8209	C21orf33	chromosome 21 open reading frame 33	-
AHsV10000374	1.62053	0.696468	1.62053	up	-1	0	1	down	-1	0	1	down	-1.62053	-0.696468	1.62053	down	-1.62053	-0.696468	1.62053	down	-1	0	1	down	-1	0	1	down	-1	0	1	down	-1	0	1	down	1.71983e-07	0.696468	1.71983e-07	1.71983e-07	1.71983e-07	1.71983e-07	AHsV10000374	ENSG00000140557	NM_006011.3	8128	ST8SIA2	ST8 alpha-N-acetyl-neuraminide alpha-2,8-sialyltransferase 2	GO:0001574 ganglioside biosynthetic process,GO:0005975 carbohydrate metabolic process,GO:0006464 cellular protein modification process,GO:0006486 protein glycosylation,GO:0006488 dolichol-linked oligosaccharide biosynthetic process,GO:0006491 N-glycan processing,GO:0007399 nervous system development,GO:0007411 axon guidance,GO:0009311 oligosaccharide metabolic process,GO:0018279 protein N-linked …
H200017961	1.39961	0.485025	1.39961	up	1.43385	0.51989	1.43385	up	-1.78024	-0.832068	1.78024	down	1.02446	0.0348644	1.02446	up	-3.04995	-1.60878	3.04995	down	-2.29525	-1.19865	2.29525	down	-1.22407	-0.29169	1.22407	down	1.11212	0.153307	1.11212	up	1.36131	0.444997	1.36131	up	8.74541	9.23043	9.2653	7.91334	7.62165	8.06665	H200017961	ENSG00000167635	NM_001099639.1	7705	ZNF146	zinc finger protein 146	GO:0006355 regulation of transcription, DNA-templated
CHsGV10000233	1.36996	0.45413	1.36996	up	1.02295	0.0327387	1.02295	up	2.1996	1.13724	2.1996	up	-1.33922	-0.421391	1.33922	down	1.09481	0.130685	1.09481	up	1.39204	0.477205	1.39204	up	-1.46655	-0.552426	1.46655	down	-1.54467	-0.627297	1.54467	down	-1.05327	-0.0748711	1.05327	down	4.35943	4.81356	4.39216	5.49667	4.94424	4.86937	CHsGV10000233	-	NM_021915.2	7620	ZNF69	zinc finger protein 69	GO:0006351 transcription, DNA-templated,GO:0006355 regulation of transcription, DNA-templated
AHsV10000627	1.43611	0.522167	1.43611	up	1.38062	0.465318	1.38062	up	2.57459	1.36434	2.57459	up	-1.04019	-0.056849	1.04019	down	-1.05028	-0.0707722	1.05028	down	-1.15076	-0.20259	1.15076	down	-1.88289	-0.91295	1.88289	down	-2.14595	-1.10162	2.14595	down	-1.13971	-0.188666	1.13971	down	3.74151	4.26367	4.20682	5.10585	4.1929	4.00424	AHsV10000627	ENSG00000156467	NR_045639.1	7381	UQCRB	ubiquinol-cytochrome c reductase binding protein	GO:0006119 oxidative phosphorylation,GO:0006122 mitochondrial electron transport, ubiquinol to cytochrome c,GO:0009060 aerobic respiration,GO:0022904 respiratory electron transport chain,GO:0044237 cellular metabolic process,GO:0044281 small molecule metabolic process,GO:0055114 oxidation-reduction process
H200006783	-1.23145	-0.300359	1.23145	down	-1.20322	-0.266898	1.20322	down	1.45937	0.545347	1.45937	up	1.02346	0.0334611	1.02346	up	2.57201	1.3629	2.57201	up	1.85712	0.893068	1.85712	up	1.43117	0.517193	1.43117	up	1.05762	0.0808239	1.05762	up	-1.35319	-0.436369	1.35319	down	7.58155	7.28119	7.31466	8.1269	8.64409	8.20772	H200006783	ENSG00000175567	NM_003355.2	7351	UCP2	uncoupling protein 2 (mitochondrial, proton carrier)	GO:0000303 response to superoxide,GO:0001666 response to hypoxia,GO:0006412 translation,GO:0006810 transport,GO:0006839 mitochondrial transport,GO:0007565 female pregnancy,GO:0007568 aging,GO:0010942 positive regulation of cell death,GO:0015992 proton transport,GO:0022904 respiratory electron transport chain,GO:0032869 cellular response to insulin stimulus,GO:0034198 cellular response to amino ac…
CHsGV10001371	1.62053	0.696468	1.62053	up	-1	0	1	down	3.52661	1.81828	3.52661	up	-1.62053	-0.696468	1.62053	down	1.0372	0.0526892	1.0372	up	-1	0	1	down	-2.09816	-1.06912	2.09816	down	-3.52661	-1.81828	3.52661	down	-1.68081	-0.749157	1.68081	down	1.71983e-07	0.696468	1.71983e-07	1.81828	0.749158	1.71983e-07	CHsGV10001371	ENSG00000198788	NM_002457.3	4583	MUC2	mucin 2, oligomeric mucus/gel-forming	GO:0006493 protein O-linked glycosylation,GO:0016266 O-glycan processing,GO:0030277 maintenance of gastrointestinal epithelium,GO:0043687 post-translational protein modification,GO:0044267 cellular protein metabolic process
AHsV10001100	1.4157	0.50152	1.4157	up	1.34687	0.429614	1.34687	up	1.40178	0.487263	1.40178	up	-1.0511	-0.0719068	1.0511	down	-1.16894	-0.225207	1.16894	down	-1.34887	-0.43175	1.34887	down	-1.15745	-0.21095	1.15745	down	-1.40386	-0.4894	1.40386	down	-1.21289	-0.27845	1.21289	down	2.33069	2.83221	2.7603	2.81795	2.607	2.32855	AHsV10001100	ENSG00000163132	NM_002448.3	4487	MSX1	msh homeobox 1	GO:0000122 negative regulation of transcription from RNA polymerase II promoter,GO:0000902 cell morphogenesis,GO:0001701 in utero embryonic development,GO:0003198 epithelial to mesenchymal transition involved in endocardial cushion formation,GO:0006366 transcription from RNA polymerase II promoter,GO:0007517 muscle organ development,GO:0008285 negative regulation of cell proliferation,GO:0009952 …
CHsGV10001524	1.82141	0.865052	1.82141	up	1.36683	0.45083	1.36683	up	-1.96726	-0.97619	1.96726	down	-1.33258	-0.414222	1.33258	down	-5.61429	-2.4891	5.61429	down	-3.01306	-1.59123	3.01306	down	-1.56684	-0.647861	1.56684	down	-1.12055	-0.164208	1.12055	down	1.39828	0.483654	1.39828	up	6.47761	7.34266	6.92844	5.50142	4.85356	5.33721	CHsGV10001524	ENSG00000082212	NM_001168335.1	4200	ME2	malic enzyme 2, NAD(+)-dependent, mitochondrial	GO:0006108 malate metabolic process,GO:0055114 oxidation-reduction process,GO:1902031 regulation of NADP metabolic process
CHsGV10004058	1.15648	0.209735	1.15648	up	1.29988	0.378382	1.29988	up	-25.4527	-4.66975	25.4527	down	1.124	0.168647	1.124	up	-14.8867	-3.89595	14.8867	down	-8.95581	-3.16282	8.95581	down	1.97729	0.983528	1.97729	up	3.6943	1.8853	3.6943	up	1.86836	0.901775	1.86836	up	9.32321	9.53294	9.70159	4.65346	5.63699	6.53877	CHsGV10004058	ENSG00000149084	XM_011520156.1	51144	HSD17B12	hydroxysteroid (17-beta) dehydrogenase 12	GO:0006633 fatty acid biosynthetic process,GO:0006703 estrogen biosynthetic process,GO:0010811 positive regulation of cell-substrate adhesion,GO:0019432 triglyceride biosynthetic process,GO:0030198 extracellular matrix organization,GO:0035338 long-chain fatty-acyl-CoA biosynthetic process,GO:0044255 cellular lipid metabolic process,GO:0044281 small molecule metabolic process,GO:0055114 oxidation-…
AHsV10002257	1.41474	0.500538	1.41474	up	1.19544	0.25754	1.19544	up	-6.53736	-2.70871	6.53736	down	-1.18345	-0.242998	1.18345	down	-4.36292	-2.12529	4.36292	down	-3.00756	-1.58859	3.00756	down	2.11984	1.08395	2.11984	up	2.59846	1.37766	2.59846	up	1.22578	0.293704	1.22578	up	8.97886	9.4794	9.2364	6.27015	7.3541	7.6478	AHsV10002257	ENSG00000037241	NM_001317982.1	51121	RPL26L1	ribosomal protein L26 like 1	GO:0000184 nuclear-transcribed mRNA catabolic process, nonsense-mediated decay,GO:0001887 selenium compound metabolic process,GO:0002181 cytoplasmic translation,GO:0006412 translation,GO:0006413 translational initiation,GO:0006414 translational elongation,GO:0006415 translational termination,GO:0006614 SRP-dependent cotranslational protein targeting to membrane,GO:0010467 gene expression,GO:00160…
CHsGV10003403	1.11427	0.156097	1.11427	up	-1.08842	-0.12223	1.08842	down	1.8623	0.897085	1.8623	up	-1.21279	-0.278327	1.21279	down	2.21305	1.14604	2.21305	up	2.14161	1.09869	2.14161	up	1.32414	0.405051	1.32414	up	1.05656	0.0793781	1.05656	up	-1.25325	-0.325673	1.25325	down	4.26119	4.41729	4.13896	5.15828	5.56333	5.23766	CHsGV10003403	ENSG00000181562	NM_006683.4	10876	EDDM3A	epididymal protein 3A	GO:0007321 sperm displacement
H200010411	1.82466	0.867627	1.82466	up	1.8235	0.866709	1.8235	up	-15.1828	-3.92436	15.1828	down	-1.00064	-0.000917435	1.00064	down	-28.255	-4.82043	28.255	down	-12.4166	-3.63419	12.4166	down	-1.01991	-0.0284452	1.01991	down	2.22974	1.15688	2.22974	up	2.27414	1.18532	2.27414	up	7.6298	8.49742	8.49651	3.70544	3.67699	4.86231	H200010411	ENSG00000101856	NM_001282621.1	10857	PGRMC1	progesterone receptor membrane component 1	-
H200007857	1.79403	0.843206	1.79403	up	1.63577	0.709966	1.63577	up	-2.3042	-1.20426	2.3042	down	-1.09675	-0.13324	1.09675	down	-5.05216	-2.3369	5.05216	down	-2.88762	-1.52988	2.88762	down	-1.22216	-0.28943	1.22216	down	1.30527	0.384347	1.30527	up	1.59524	0.673777	1.59524	up	6.56885	7.41205	7.27881	5.36458	5.07516	5.74893	H200007857	ENSG00000114388	NM_006545.4	10641	NPRL2	NPR2-like, GATOR1 complex subunit	GO:0006468 protein phosphorylation,GO:0032007 negative regulation of TOR signaling,GO:0033673 negative regulation of kinase activity,GO:0034198 cellular response to amino acid starvation,GO:0043547 positive regulation of GTPase activity
CHsGV10003439	1.21978	0.286623	1.21978	up	1.28374	0.360355	1.28374	up	-1.82926	-0.871256	1.82926	down	1.05244	0.0737324	1.05244	up	-3.5839	-1.84153	3.5839	down	-1.89315	-0.92079	1.89315	down	-1.6062	-0.683651	1.6062	down	1.24041	0.310822	1.24041	up	1.99235	0.994472	1.99235	up	7.73649	8.02311	8.09685	6.86523	6.18158	7.17606	CHsGV10003439	ENSG00000116679	XM_005244843.2	10625	IVNS1ABP	influenza virus NS1A binding protein	GO:0006383 transcription from RNA polymerase III promoter,GO:0008380 RNA splicing,GO:0009615 response to virus,GO:0016032 viral process,GO:2001243 negative regulation of intrinsic apoptotic signaling pathway
H200005078	-1	0	1	down	-1	0	1	down	3.8932	1.96096	3.8932	up	-1	0	1	down	-1	0	1	down	2.18143	1.12527	2.18143	up	-3.8932	-1.96096	3.8932	down	-1.78471	-0.835686	1.78471	down	2.18143	1.12527	2.18143	up	1.71983e-07	1.71983e-07	1.71983e-07	1.96096	1.71983e-07	1.12527	H200005078	ENSG00000132514	XM_005256412.1	10462	CLEC10A	C-type lectin domain family 10 member A	GO:0002250 adaptive immune response,GO:0006897 endocytosis,GO:0045087 innate immune response
CHsTV10000199	-1.08954	-0.123724	1.08954	down	-1.1092	-0.149515	1.1092	down	9.65851	3.2718	9.65851	up	-1.01804	-0.0257907	1.01804	down	9.71062	3.27956	9.71062	up	8.55507	3.09678	8.55507	up	-1.0837	-0.115963	1.0837	down	-1.25226	-0.324537	1.25226	down	-1.15555	-0.208574	1.15555	down	3.70519	3.58147	3.55567	6.97699	6.86103	6.65245	CHsTV10000199	ENSG00000244754	XM_011534873.1	10443	N4BP2L2	NEDD4 binding protein 2-like 2	GO:0000122 negative regulation of transcription from RNA polymerase II promoter,GO:1902035 positive regulation of hematopoietic stem cell proliferation,GO:1902037 negative regulation of hematopoietic stem cell differentiation
DHsGV10003665	1.3181	0.398463	1.3181	up	-1.04512	-0.0636706	1.04512	down	1.44883	0.53489	1.44883	up	-1.37758	-0.462134	1.37758	down	-1.24092	-0.311406	1.24092	down	1.63421	0.708594	1.63421	up	-1.36399	-0.447833	1.36399	down	1.07925	0.110034	1.07925	up	1.47209	0.557866	1.47209	up	3.41968	3.81814	3.35601	3.95457	3.50673	4.0646	DHsGV10003665	ENSG00000026025	NG_012413.1	7431	VIM	vimentin	GO:0006915 apoptotic process,GO:0006921 cellular component disassembly involved in execution phase of apoptosis,GO:0006928 movement of cell or subcellular component,GO:0010628 positive regulation of gene expression,GO:0010977 negative regulation of neuron projection development,GO:0012501 programmed cell death,GO:0014002 astrocyte development,GO:0016032 viral process,GO:0030049 muscle filament sl…
DHsTV10000081	1.34887	0.431749	1.34887	up	-1.22055	-0.287529	1.22055	down	4.29769	2.10356	4.29769	up	-1.64636	-0.719278	1.64636	down	-1.27156	-0.346595	1.27156	down	1.71151	0.775269	1.71151	up	-4.05137	-2.01841	4.05137	down	-3.06486	-1.61582	3.06486	down	1.32187	0.402585	1.32187	up	2.64838	3.08013	2.36085	4.75195	2.73354	3.13612	DHsTV10000081	ENSG00000148339	XM_005251688.1	114789	SLC25A25	solute carrier family 25 member 25	GO:0002021 response to dietary excess,GO:0006412 translation,GO:0014823 response to activity,GO:0032094 response to food,GO:0035264 multicellular organism growth,GO:0043010 camera-type eye development,GO:0045333 cellular respiration,GO:0046034 ATP metabolic process,GO:0060612 adipose tissue development,GO:0070588 calcium ion transmembrane transport
CHsGV10002511	-1	0	1	down	-1	0	1	down	-1	0	1	down	-1	0	1	down	-1	0	1	down	2.00678	1.00488	2.00678	up	-1	0	1	down	2.00678	1.00488	2.00678	up	2.00678	1.00488	2.00678	up	1.71983e-07	1.71983e-07	1.71983e-07	1.71983e-07	1.71983e-07	1.00488	CHsGV10002511	ENSG00000156299	NM_003253.2	7074	TIAM1	T-cell lymphoma invasion and metastasis 1	GO:0003300 cardiac muscle hypertrophy,GO:0007160 cell-matrix adhesion,GO:0007264 small GTPase mediated signal transduction,GO:0007411 axon guidance,GO:0016477 cell migration,GO:0016601 Rac protein signal transduction,GO:0032092 positive regulation of protein binding,GO:0035023 regulation of Rho protein signal transduction,GO:0042220 response to cocaine,GO:0043065 positive regulation of apoptotic …
AHsV10000051	1.44572	0.531791	1.44572	up	-2.17424	-1.12051	2.17424	down	1.18073	0.239682	1.18073	up	-3.14336	-1.65231	3.14336	down	-3.14336	-1.65231	3.14336	down	2.59189	1.374	2.59189	up	-2.5672	-1.3602	2.5672	down	1.00962	0.0138071	1.00962	up	2.59189	1.374	2.59189	up	1.12051	1.65231	1.71983e-07	1.3602	1.71983e-07	1.374	AHsV10000051	ENSG00000120708	NM_000358.2	7045	TGFBI	transforming growth factor beta induced	GO:0001525 angiogenesis,GO:0002062 chondrocyte differentiation,GO:0007155 cell adhesion,GO:0007162 negative regulation of cell adhesion,GO:0007601 visual perception,GO:0008283 cell proliferation,GO:0030198 extracellular matrix organization,GO:0044267 cellular protein metabolic process,GO:0050896 response to stimulus
H200005918	4.44396	2.15185	4.44396	up	-1.01848	-0.0264211	1.01848	down	-4.46409	-2.15837	4.46409	down	-4.52609	-2.17827	4.52609	down	-17.0112	-4.08842	17.0112	down	-2.72176	-1.44454	2.72176	down	1.16618	0.221795	1.16618	up	1.61038	0.687404	1.61038	up	1.3809	0.465609	1.3809	up	4.55406	6.70591	4.52764	2.3957	2.61749	3.0831	H200005918	ENSG00000165025	XM_011518947.1	6850	SYK	spleen tyrosine kinase	GO:0001525 angiogenesis,GO:0001945 lymph vessel development,GO:0002092 positive regulation of receptor internalization,GO:0002223 stimulatory C-type lectin receptor signaling pathway,GO:0002250 adaptive immune response,GO:0002281 macrophage activation involved in immune response,GO:0002283 neutrophil activation involved in immune response,GO:0002366 leukocyte activation involved in immune respons…
H200013667	-1.39358	-0.478795	1.39358	down	-1.44754	-0.533602	1.44754	down	3.3318	1.7363	3.3318	up	-1.03872	-0.0548072	1.03872	down	3.58135	1.8405	3.58135	up	2.86758	1.51983	2.86758	up	-1.29647	-0.374592	1.29647	down	-1.68188	-0.750072	1.68188	down	-1.29727	-0.37548	1.29727	down	7.61921	7.14041	7.08561	9.35551	8.98092	8.60544	H200013667	ENSG00000114395	NM_001291284.1	11068	CYB561D2	cytochrome b561 family member D2	GO:0055114 oxidation-reduction process
DHsGV10005523	1.00827	0.0118771	1.00827	up	-1.19234	-0.253801	1.19234	down	5.73863	2.52071	5.73863	up	-1.2022	-0.265678	1.2022	down	2.81262	1.49192	2.81262	up	2.85118	1.51156	2.85118	up	-2.02358	-1.01691	2.02358	down	-2.39986	-1.26295	2.39986	down	-1.18594	-0.246036	1.18594	down	8.98358	8.99545	8.72977	11.5043	10.4874	10.2413	DHsGV10005523	-	NG_008312.1	5913	RAPSN	receptor associated protein of the synapse	GO:0007268 synaptic transmission,GO:0007271 synaptic transmission, cholinergic,GO:0043525 positive regulation of neuron apoptotic process,GO:0071340 skeletal muscle acetylcholine-gated channel clustering,GO:1900075 positive regulation of neuromuscular synaptic transmission,GO:1901626 regulation of postsynaptic membrane organization
H300002724	-1	0	1	down	1.72639	0.78776	1.72639	up	-1	0	1	down	1.72639	0.78776	1.72639	up	-1	0	1	down	1.12669	0.172089	1.12669	up	-1	0	1	down	1.94511	0.959849	1.94511	up	1.94511	0.959849	1.94511	up	1.71983e-07	1.71983e-07	0.78776	1.71983e-07	1.71983e-07	0.95985	H300002724	ENSG00000140030	NM_003608.3	8477	GPR65	G protein-coupled receptor 65	GO:0006915 apoptotic process,GO:0006955 immune response,GO:0007186 G-protein coupled receptor signaling pathway,GO:0007275 multicellular organismal development,GO:0010447 response to acidic pH,GO:0030819 positive regulation of cAMP biosynthetic process,GO:0031532 actin cytoskeleton reorganization,GO:0051496 positive regulation of stress fiber assembly,GO:0090630 activation of GTPase activity
AHsV10001564	1.16117	0.215582	1.16117	up	1.07148	0.0996084	1.07148	up	1.0055	0.0079143	1.0055	up	-1.08371	-0.115974	1.08371	down	-1.58998	-0.669005	1.58998	down	1.03057	0.0434425	1.03057	up	-1.37682	-0.461337	1.37682	down	1.0982	0.135137	1.0982	up	1.51202	0.596474	1.51202	up	2.38007	2.59565	2.47967	2.38798	1.92664	2.52312	AHsV10001564	-	XM_011535363.1	8447	DOC2B	double C2-like domains, beta	GO:0008104 protein localization,GO:0031340 positive regulation of vesicle fusion,GO:0032024 positive regulation of insulin secretion,GO:0045956 positive regulation of calcium ion-dependent exocytosis,GO:0048791 calcium ion-regulated exocytosis of neurotransmitter
H200017744	1.07989	0.110881	1.07989	up	-1.15574	-0.20882	1.15574	down	-1.18121	-0.240262	1.18121	down	-1.24807	-0.319702	1.24807	down	-1.21829	-0.284854	1.21829	down	1.45024	0.536296	1.45024	up	1.04702	0.0662889	1.04702	up	1.4822	0.567737	1.4822	up	1.41563	0.501448	1.41563	up	6.54373	6.65462	6.33491	6.30347	6.36976	6.87121	H200017744	ENSG00000175592	NR_125339.1	8061	FOSL1	FOS like antigen 1	GO:0001701 in utero embryonic development,GO:0006357 regulation of transcription from RNA polymerase II promoter,GO:0006366 transcription from RNA polymerase II promoter,GO:0006935 chemotaxis,GO:0006968 cellular defense response,GO:0007296 vitellogenesis,GO:0007565 female pregnancy,GO:0007612 learning,GO:0008284 positive regulation of cell proliferation,GO:0008285 negative regulation of cell prol…
AHsV10002003	5.85384	2.54938	5.85384	up	122.288	6.93413	122.288	up	2.87951	1.52582	2.87951	up	20.8901	4.38475	20.8901	up	-3.18114	-1.66955	3.18114	down	-21.6002	-4.43297	21.6002	down	-1.56481	-0.645983	1.56481	down	1.9661	0.975337	1.9661	up	3.07656	1.62132	3.07656	up	1.71983e-07	2.54938	6.93413	1.52582	0.879839	2.50116	AHsV10002003	ENSG00000104723	XM_011544654.1	7991	TUSC3	tumor suppressor candidate 3	GO:0006487 protein N-linked glycosylation,GO:0015693 magnesium ion transport,GO:0018279 protein N-linked glycosylation via asparagine,GO:0043687 post-translational protein modification,GO:0044267 cellular protein metabolic process,GO:0045454 cell redox homeostasis,GO:0050890 cognition,GO:0055085 transmembrane transport,GO:1903830 magnesium ion transmembrane transport
H200000536	1.03535	0.0501242	1.03535	up	1.07748	0.107661	1.07748	up	-1.59972	-0.677822	1.59972	down	1.04069	0.0575371	1.04069	up	-1.35581	-0.439154	1.35581	down	-1.18762	-0.248077	1.18762	down	1.22162	0.288793	1.22162	up	1.45136	0.537406	1.45136	up	1.18806	0.248613	1.18806	up	11.7312	11.7813	11.8388	11.0534	11.3422	11.5908	H200000536	ENSG00000169714	NM_001127194.1	7555	CNBP	CCHC-type zinc finger, nucleic acid binding protein	GO:0006351 transcription, DNA-templated,GO:0006355 regulation of transcription, DNA-templated,GO:0006695 cholesterol biosynthetic process,GO:0008284 positive regulation of cell proliferation,GO:0045893 positive regulation of transcription, DNA-templated,GO:0045944 positive regulation of transcription from RNA polymerase II promoter
H200010807	1.09368	0.129185	1.09368	up	-1.00444	-0.00639725	1.00444	down	1.37846	0.463058	1.37846	up	-1.09854	-0.135582	1.09854	down	1.4561	0.542105	1.4561	up	1.34738	0.430154	1.34738	up	1.15527	0.208231	1.15527	up	-1.02762	-0.0393019	1.02762	down	-1.18718	-0.247533	1.18718	down	9.57032	9.69951	9.56392	10.0334	10.2416	9.99408	H200010807	ENSG00000100811	NM_003403.4	7528	YY1	YY1 transcription factor	GO:0000122 negative regulation of transcription from RNA polymerase II promoter,GO:0000724 double-strand break repair via homologous recombination,GO:0006351 transcription, DNA-templated,GO:0006357 regulation of transcription from RNA polymerase II promoter,GO:0006403 RNA localization,GO:0006974 cellular response to DNA damage stimulus,GO:0007283 spermatogenesis,GO:0009952 anterior/posterior patt…
AHsV10001118	1.10208	0.140232	1.10208	up	1.18549	0.245486	1.18549	up	-5.00915	-2.32457	5.00915	down	1.07568	0.105254	1.07568	up	-5.47531	-2.45294	5.47531	down	-2.40388	-1.26536	2.40388	down	1.00825	0.0118575	1.00825	up	2.4703	1.30469	2.4703	up	2.45008	1.29283	2.45008	up	5.71469	5.85493	5.96018	3.39013	3.40199	4.69482	AHsV10001118	ENSG00000072401	NM_001204880.1	7321	UBE2D1	ubiquitin conjugating enzyme E2D 1	GO:0000122 negative regulation of transcription from RNA polymerase II promoter,GO:0000209 protein polyubiquitination,GO:0000278 mitotic cell cycle,GO:0002223 stimulatory C-type lectin receptor signaling pathway,GO:0002224 toll-like receptor signaling pathway,GO:0002756 MyD88-independent toll-like receptor signaling pathway,GO:0006351 transcription, DNA-templated,GO:0006367 transcription initiati…
DHsGV10000256	-1.25876	-0.332005	1.25876	down	-1.30771	-0.387042	1.30771	down	1.36323	0.447026	1.36323	up	-1.03889	-0.0550369	1.03889	down	1.35599	0.439347	1.35599	up	2.32871	1.21953	2.32871	up	-1.26548	-0.339684	1.26548	down	1.30628	0.385461	1.30628	up	1.65307	0.725145	1.65307	up	1.62334	1.29133	1.23629	2.07036	1.73068	2.45582	DHsGV10000256	-	-	-	-	-	-
CHsGV10003025	1.16739	0.223289	1.16739	up	1.07274	0.101298	1.07274	up	-8.67614	-3.11705	8.67614	down	-1.08824	-0.121992	1.08824	down	-5.41886	-2.43799	5.41886	down	-2.8283	-1.49994	2.8283	down	1.86911	0.902354	1.86911	up	3.29075	1.71841	3.29075	up	1.76059	0.816061	1.76059	up	7.6792	7.90249	7.7805	4.56215	5.4645	6.28056	CHsGV10003025	ENSG00000115204	NM_002437.4	4358	MPV17	MpV17 mitochondrial inner membrane protein	GO:0000002 mitochondrial genome maintenance,GO:0032836 glomerular basement membrane development,GO:0034614 cellular response to reactive oxygen species,GO:0042592 homeostatic process,GO:0048839 inner ear development,GO:2000377 regulation of reactive oxygen species metabolic process
H200016641	1.2601	0.333538	1.2601	up	-1.0826	-0.114494	1.0826	down	3.65479	1.86979	3.65479	up	-1.36418	-0.448032	1.36418	down	1.5793	0.659286	1.5793	up	2.72216	1.44475	2.72216	up	-1.83651	-0.876965	1.83651	down	-1.4535	-0.539532	1.4535	down	1.26351	0.337433	1.26351	up	1.75184	2.08538	1.63735	3.62163	2.74466	3.0821	H200016641	ENSG00000169184	NM_002430.2	4330	MN1	meningioma (disrupted in balanced translocation) 1	GO:0001957 intramembranous ossification,GO:0006351 transcription, DNA-templated,GO:0006355 regulation of transcription, DNA-templated,GO:0007275 multicellular organismal development,GO:0008150 biological_process
AHsV10001686	-1	0	1	down	-1	0	1	down	-1	0	1	down	-1	0	1	down	-1	0	1	down	2.0936	1.06599	2.0936	up	-1	0	1	down	2.0936	1.06599	2.0936	up	2.0936	1.06599	2.0936	up	1.71983e-07	1.71983e-07	1.71983e-07	1.71983e-07	1.71983e-07	1.06599	AHsV10001686	ENSG00000132561	XM_005250920.1	4147	MATN2	matrilin 2	GO:0001764 neuron migration,GO:0007411 axon guidance,GO:0008150 biological_process,GO:0008347 glial cell migration,GO:0031104 dendrite regeneration,GO:0048678 response to axon injury
opHsV0400002182	-1.41504	-0.500843	1.41504	down	-1.32405	-0.404961	1.32405	down	-1.71661	-0.779563	1.71661	down	1.06872	0.0958815	1.06872	up	1.27498	0.350471	1.27498	up	1.32015	0.400703	1.32015	up	1.5467	0.62919	1.5467	up	1.71155	0.775304	1.71155	up	1.10658	0.146114	1.10658	up	6.22259	5.72175	5.81763	5.44303	6.07222	6.21834	opHsV0400002182	ENSG00000118197	NM_001031725.5	83479	DDX59	DEAD-box helicase 59	GO:0010501 RNA secondary structure unwinding
AHsV10002378	-1.07457	-0.103755	1.07457	down	-1.00283	-0.00407887	1.00283	down	-1.24143	-0.311997	1.24143	down	1.07153	0.0996761	1.07153	up	-1.20307	-0.266715	1.20307	down	-1.09362	-0.129112	1.09362	down	-1.04136	-0.0584726	1.04136	down	1.13195	0.178806	1.13195	up	1.17877	0.237279	1.17877	up	9.87898	9.77523	9.87491	9.56699	9.50851	9.74579	AHsV10002378	ENSG00000049656	NM_030782.4	81037	CLPTM1L	CLPTM1-like	GO:0006915 apoptotic process
H300003868	1.50507	0.589834	1.50507	up	1.4446	0.530672	1.4446	up	3.00072	1.58531	3.00072	up	-1.04186	-0.0591617	1.04186	down	-1.80054	-0.848429	1.80054	down	1.59852	0.676733	1.59852	up	-3.58981	-1.84391	3.58981	down	-1.29945	-0.377905	1.29945	down	2.76255	1.466	2.76255	up	1.04418	1.63401	1.57485	2.62949	0.78558	2.25158	H300003868	ENSG00000179002	NM_152232.2	80834	TAS1R2	taste 1 receptor member 2	GO:0001582 detection of chemical stimulus involved in sensory perception of sweet taste,GO:0007186 G-protein coupled receptor signaling pathway,GO:0032467 positive regulation of cytokinesis,GO:0050916 sensory perception of sweet taste
AHsV10000648	1.19153	0.25281	1.19153	up	1.09534	0.13138	1.09534	up	-2.16213	-1.11245	2.16213	down	-1.08781	-0.12143	1.08781	down	-2.40212	-1.26431	2.40212	down	-1.53219	-0.615591	1.53219	down	1.07248	0.100951	1.07248	up	1.54568	0.628239	1.54568	up	1.44122	0.527288	1.44122	up	4.72094	4.97375	4.85232	3.60849	3.70944	4.23673	AHsV10000648	ENSG00000115652	NR_045607.1	80146	UXS1	UDP-glucuronate decarboxylase 1	GO:0033320 UDP-D-xylose biosynthetic process,GO:0051262 protein tetramerization
AHsV10000683	1.15275	0.205076	1.15275	up	-2.19526	-1.13439	2.19526	down	2.52405	1.33574	2.52405	up	-2.53058	-1.33947	2.53058	down	1.27824	0.354158	1.27824	up	4.56175	2.18959	4.56175	up	-1.71298	-0.776507	1.71298	down	-1.21465	-0.280545	1.21465	down	1.41026	0.495961	1.41026	up	1.13439	1.33947	1.71983e-07	2.47013	1.69363	2.18959	AHsV10000683	ENSG00000176601	NM_001282883.1	80122	MAP3K19	mitogen-activated protein kinase kinase kinase 19	GO:0007346 regulation of mitotic cell cycle,GO:0023014 signal transduction by protein phosphorylation,GO:0031098 stress-activated protein kinase signaling cascade,GO:0032147 activation of protein kinase activity,GO:0042981 regulation of apoptotic process
AHsV10002387	1.91488	0.937257	1.91488	up	-1	0	1	down	-1	0	1	down	-1.91488	-0.937257	1.91488	down	-1.91488	-0.937257	1.91488	down	-1	0	1	down	-1	0	1	down	-1	0	1	down	-1	0	1	down	1.71983e-07	0.937257	1.71983e-07	1.71983e-07	1.71983e-07	1.71983e-07	AHsV10002387	ENSG00000150636	NM_001093729.1	79839	CCDC102B	coiled-coil domain containing 102B	-
CHsGV10002428	1.04467	0.0630493	1.04467	up	1.52204	0.606003	1.52204	up	-4.21389	-2.07515	4.21389	down	1.45695	0.542954	1.45695	up	-8.55924	-3.09748	8.55924	down	-3.22764	-1.69048	3.22764	down	-1.94434	-0.959279	1.94434	down	1.98712	0.990679	1.98712	up	3.86363	1.94996	3.86363	up	4.52387	4.58692	5.12987	2.44872	1.48944	3.43939	CHsGV10002428	ENSG00000120162	NM_024761.4	79817	MOB3B	MOB kinase activator 3B	-
H300014920	-1.05646	-0.0792403	1.05646	down	-1.02857	-0.0406399	1.02857	down	6.21772	2.63639	6.21772	up	1.02712	0.0386004	1.02712	up	4.44252	2.15138	4.44252	up	2.73426	1.45115	2.73426	up	-1.47862	-0.564248	1.47862	down	-2.33897	-1.22587	2.33897	down	-1.58187	-0.661627	1.58187	down	5.31899	5.23975	5.27835	7.95537	7.39113	6.7295	H300014920	ENSG00000114796	NM_017644.3	54800	KLHL24	kelch like family member 24	GO:0016567 protein ubiquitination,GO:2000312 regulation of kainate selective glutamate receptor activity
H200002388	-1.00019	-0.000269413	1.00019	down	1.0816	0.113172	1.0816	up	-4.18533	-2.06534	4.18533	down	1.08181	0.113441	1.08181	up	-2.7538	-1.46142	2.7538	down	-1.97108	-0.978984	1.97108	down	1.51955	0.603648	1.51955	up	2.29664	1.19953	2.29664	up	1.51139	0.59588	1.51139	up	7.05922	7.05896	7.1724	4.99388	5.59753	6.19341	H200002388	ENSG00000166326	XM_006718254.1	54765	TRIM44	tripartite motif containing 44	-
CHsGV10003603	-1.11654	-0.159031	1.11654	down	1.20286	0.266469	1.20286	up	-7.10447	-2.82873	7.10447	down	1.34304	0.4255	1.34304	up	-6.76063	-2.75716	6.76063	down	-3.04743	-1.60759	3.04743	down	-1.0625	-0.0874615	1.0625	down	2.80423	1.4876	2.80423	up	2.97949	1.57507	2.97949	up	9.46536	9.30633	9.73183	6.63664	6.54917	8.12424	CHsGV10003603	ENSG00000170891	NM_018659.2	54360	CYTL1	cytokine like 1	GO:0002062 chondrocyte differentiation,GO:0007165 signal transduction,GO:0045944 positive regulation of transcription from RNA polymerase II promoter,GO:0048839 inner ear development,GO:0050650 chondroitin sulfate proteoglycan biosynthetic process,GO:0051091 positive regulation of sequence-specific DNA binding transcription factor activity,GO:1990079 cartilage homeostasis
CHsGV10003504	-1	0	1	down	-1	0	1	down	-1	0	1	down	-1	0	1	down	-1	0	1	down	-1	0	1	down	-1	0	1	down	-1	0	1	down	-1	0	1	down	1.71983e-07	1.71983e-07	1.71983e-07	1.71983e-07	1.71983e-07	1.71983e-07	CHsGV10003504	ENSG00000181656	NM_022049.2	54112	GPR88	G protein-coupled receptor 88	GO:0007166 cell surface receptor signaling pathway,GO:0007186 G-protein coupled receptor signaling pathway,GO:0007626 locomotory behavior,GO:0019228 neuronal action potential,GO:0050885 neuromuscular process controlling balance
H200006997	1.33701	0.41901	1.33701	up	1.09676	0.133247	1.09676	up	-3.29186	-1.7189	3.29186	down	-1.21905	-0.285763	1.21905	down	-2.8747	-1.52341	2.8747	down	-1.53338	-0.616711	1.53338	down	1.53103	0.614499	1.53103	up	2.35453	1.23544	2.35453	up	1.53788	0.62094	1.53788	up	8.33771	8.75672	8.47096	6.61881	7.23331	7.85425	H200006997	ENSG00000090263	NM_053035.2	51650	MRPS33	mitochondrial ribosomal protein S33	GO:0006412 translation,GO:0006996 organelle organization,GO:0032543 mitochondrial translation,GO:0070124 mitochondrial translational initiation,GO:0070125 mitochondrial translational elongation,GO:0070126 mitochondrial translational termination
H200007887	1.35756	0.441018	1.35756	up	1.13777	0.186213	1.13777	up	-2.19778	-1.13604	2.19778	down	-1.19318	-0.254806	1.19318	down	-1.7407	-0.799671	1.7407	down	-1.43628	-0.522335	1.43628	down	1.71403	0.77739	1.71403	up	1.74101	0.799921	1.74101	up	1.01574	0.0225306	1.01574	up	9.62707	10.0681	9.81329	8.49103	9.26842	9.29095	H200007887	ENSG00000125991	NM_015966.2	51614	ERGIC3	ERGIC and golgi 3	GO:0016192 vesicle-mediated transport
CHsGV10000880	1.39637	0.481683	1.39637	up	1.37702	0.461547	1.37702	up	-1.0668	-0.093286	1.0668	down	-1.01405	-0.0201354	1.01405	down	-1.51721	-0.601419	1.51721	down	-1.04263	-0.0602217	1.04263	down	-1.0185	-0.0264502	1.0185	down	1.40894	0.494612	1.40894	up	1.43501	0.521062	1.43501	up	6.66703	7.14871	7.12858	6.57375	6.5473	7.06836	CHsGV10000880	ENSG00000213995	NR_040104.1	55739	CARKD	carbohydrate kinase domain containing	GO:0008150 biological_process,GO:0008152 metabolic process
H200017685	1.08084	0.112156	1.08084	up	1.33945	0.421642	1.33945	up	1.3532	0.436378	1.3532	up	1.23927	0.309486	1.23927	up	-1.64843	-0.721092	1.64843	down	-1.00976	-0.014015	1.00976	down	-2.06381	-1.04531	2.06381	down	-1.02013	-0.0287507	1.02013	down	2.02309	1.01656	2.02309	up	2.41647	2.52862	2.83811	2.85284	1.80753	2.82409	H200017685	ENSG00000111291	XM_011520746.1	55507	GPRC5D	G protein-coupled receptor class C group 5 member D	GO:0007186 G-protein coupled receptor signaling pathway
CHsGV10003264	1.12048	0.164119	1.12048	up	-1.03142	-0.0446262	1.03142	down	-2.53703	-1.34314	2.53703	down	-1.15568	-0.208745	1.15568	down	-3.28946	-1.71785	3.28946	down	-2.01511	-1.01086	2.01511	down	-1.15716	-0.21059	1.15716	down	1.22066	0.287658	1.22066	up	1.4125	0.498248	1.4125	up	8.67432	8.83844	8.62969	7.33118	7.12059	7.61884	CHsGV10003264	ENSG00000108829	NM_018509.3	55379	LRRC59	leucine rich repeat containing 59	-
CHsGV10000829	1.27241	0.347569	1.27241	up	1.27051	0.345408	1.27051	up	2.49829	1.32094	2.49829	up	-1.0015	-0.00216007	1.0015	down	1.46709	0.552956	1.46709	up	1.33293	0.414598	1.33293	up	-1.33831	-0.420416	1.33831	down	-1.47522	-0.560934	1.47522	down	-1.1023	-0.140518	1.1023	down	8.25672	8.60428	8.60212	9.57766	9.15724	9.01672	CHsGV10000829	ENSG00000139697	XM_011538535.1	55206	SBNO1	strawberry notch homolog 1 (Drosophila)	GO:0006355 regulation of transcription, DNA-templated,GO:0008150 biological_process
CHsGV10001159	-1	0	1	down	-1	0	1	down	-1	0	1	down	-1	0	1	down	-1	0	1	down	-1	0	1	down	-1	0	1	down	-1	0	1	down	-1	0	1	down	1.71983e-07	1.71983e-07	1.71983e-07	1.71983e-07	1.71983e-07	1.71983e-07	CHsGV10001159	ENSG00000196368	NM_018159.3	55190	NUDT11	nudix hydrolase 11	GO:0043647 inositol phosphate metabolic process,GO:0044281 small molecule metabolic process
AHsV10000337	1.383	0.467803	1.383	up	1.26507	0.339216	1.26507	up	-3.52111	-1.81603	3.52111	down	-1.09322	-0.128588	1.09322	down	-5.59326	-2.48369	5.59326	down	-3.44762	-1.7856	3.44762	down	-1.14858	-0.199856	1.14858	down	1.29204	0.369647	1.29204	up	1.48401	0.569502	1.48401	up	7.67062	8.13843	8.00984	5.85459	5.65474	6.22424	AHsV10000337	ENSG00000155906	NM_001271937.1	55005	RMND1	required for meiotic nuclear division 1 homolog	GO:0006412 translation,GO:0070131 positive regulation of mitochondrial translation
H300009477	-1.0813	-0.112768	1.0813	down	1.25404	0.326584	1.25404	up	2.95199	1.56169	2.95199	up	1.35599	0.439351	1.35599	up	1.67669	0.745618	1.67669	up	1.14037	0.189505	1.14037	up	-1.90374	-0.928835	1.90374	down	-2.06422	-1.0456	2.06422	down	-1.0843	-0.116762	1.0843	down	1.28703	1.17427	1.61362	2.84872	1.91989	1.80312	H300009477	ENSG00000133328	XM_011545120.1	54979	HRASLS2	HRAS like suppressor 2	GO:0016042 lipid catabolic process
AHsV10002621	-1	0	1	down	-1	0	1	down	-1	0	1	down	-1	0	1	down	-1	0	1	down	-1	0	1	down	-1	0	1	down	-1	0	1	down	-1	0	1	down	1.71983e-07	1.71983e-07	1.71983e-07	1.71983e-07	1.71983e-07	1.71983e-07	AHsV10002621	ENSG00000150471	NM_015236.4	23284	ADGRL3	adhesion G protein-coupled receptor L3	GO:0001764 neuron migration,GO:0007166 cell surface receptor signaling pathway,GO:0007186 G-protein coupled receptor signaling pathway,GO:0007416 synapse assembly,GO:0031987 locomotion involved in locomotory behavior,GO:0042220 response to cocaine,GO:0051965 positive regulation of synapse assembly,GO:0098609 cell-cell adhesion
AHsV10000860	-1	0	1	down	-1	0	1	down	-1	0	1	down	-1	0	1	down	-1	0	1	down	-1	0	1	down	-1	0	1	down	-1	0	1	down	-1	0	1	down	1.71983e-07	1.71983e-07	1.71983e-07	1.71983e-07	1.71983e-07	1.71983e-07	AHsV10000860	ENSG00000171735	NM_015215.3	23261	CAMTA1	calmodulin binding transcription activator 1	GO:0006366 transcription from RNA polymerase II promoter,GO:0045944 positive regulation of transcription from RNA polymerase II promoter,GO:0050885 neuromuscular process controlling balance
AHsV10003466	-1	0	1	down	-1	0	1	down	-1	0	1	down	-1	0	1	down	-1	0	1	down	-1	0	1	down	-1	0	1	down	-1	0	1	down	-1	0	1	down	1.71983e-07	1.71983e-07	1.71983e-07	1.71983e-07	1.71983e-07	1.71983e-07	AHsV10003466	ENSG00000053108	NM_015082.1	23105	FSTL4	follistatin like 4	-
H300021966	1.42403	0.509984	1.42403	up	1.34765	0.430441	1.34765	up	-2.8617	-1.51687	2.8617	down	-1.05668	-0.0795426	1.05668	down	-3.70039	-1.88768	3.70039	down	-2.78317	-1.47673	2.78317	down	1.10128	0.139178	1.10128	up	1.38567	0.470586	1.38567	up	1.25824	0.331408	1.25824	up	6.92608	7.43606	7.35652	5.40921	5.54838	5.87979	H300021966	-	XM_006719789.1	23077	MYCBP2	MYC binding protein 2, E3 ubiquitin protein ligase	GO:0006351 transcription, DNA-templated,GO:0006355 regulation of transcription, DNA-templated,GO:0016567 protein ubiquitination,GO:0021785 branchiomotor neuron axon guidance,GO:0021952 central nervous system projection neuron axonogenesis,GO:0032880 regulation of protein localization,GO:0042177 negative regulation of protein catabolic process,GO:0051493 regulation of cytoskeleton organization
CHsGV10001963	-1.5757	-0.655989	1.5757	down	-1.5757	-0.655989	1.5757	down	3.30759	1.72578	3.30759	up	-1	0	1	down	1.72825	0.789314	1.72825	up	2.50357	1.32399	2.50357	up	-3.01562	-1.59245	3.01562	down	-2.08173	-1.05778	2.08173	down	1.44861	0.534672	1.44861	up	0.655989	1.71983e-07	1.71983e-07	2.38177	0.789314	1.32399	CHsGV10001963	ENSG00000110274	XM_011542688.1	22897	CEP164	centrosomal protein 164kDa	GO:0000086 G2/M transition of mitotic cell cycle,GO:0000278 mitotic cell cycle,GO:0006281 DNA repair,GO:0006996 organelle organization,GO:0007067 mitotic nuclear division,GO:0042384 cilium assembly,GO:0051301 cell division
H200005072	1.33677	0.418749	1.33677	up	-2.60952	-1.38378	2.60952	down	-4.47535	-2.162	4.47535	down	-3.48832	-1.80253	3.48832	down	-5.76165	-2.52648	5.76165	down	-1.41398	-0.49976	1.41398	down	1.03833	0.0542676	1.03833	up	1.2129	0.278457	1.2129	up	1.16812	0.224189	1.16812	up	4.51836	4.93711	3.13458	2.35636	2.41063	2.63482	H200005072	ENSG00000001561	NM_014936.4	22875	ENPP4	ectonucleotide pyrophosphatase/phosphodiesterase 4 (putative)	GO:0007596 blood coagulation,GO:0030194 positive regulation of blood coagulation,GO:0046130 purine ribonucleoside catabolic process
AHsV10001733	1.35895	0.442498	1.35895	up	-1.04146	-0.0586109	1.04146	down	3.33462	1.73752	3.33462	up	-1.4153	-0.501109	1.4153	down	1.92728	0.946563	1.92728	up	1.64404	0.717248	1.64404	up	-1.2732	-0.348462	1.2732	down	-2.1124	-1.07889	2.1124	down	-1.65913	-0.730424	1.65913	down	4.60226	5.04476	4.54365	6.33978	5.99132	5.2609	AHsV10001733	ENSG00000104973	NM_030973.3	81857	MED25	mediator complex subunit 25	GO:0000122 negative regulation of transcription from RNA polymerase II promoter,GO:0006367 transcription initiation from RNA polymerase II promoter,GO:0010467 gene expression,GO:0035563 positive regulation of chromatin binding,GO:0045944 positive regulation of transcription from RNA polymerase II promoter,GO:0048147 negative regulation of fibroblast proliferation,GO:0071158 positive regulation of…
H300015449	1.26138	0.335	1.26138	up	-1.12666	-0.172056	1.12666	down	2.43408	1.28338	2.43408	up	-1.42115	-0.507056	1.42115	down	-1.11652	-0.159008	1.11652	down	1.64715	0.71997	1.64715	up	-2.15455	-1.10739	2.15455	down	-1.66493	-0.735466	1.66493	down	1.29408	0.371922	1.29408	up	2.36741	2.70241	2.19535	3.65078	2.5434	2.91532	H300015449	ENSG00000123243	XM_011519713.1	80760	ITIH5	inter-alpha-trypsin inhibitor heavy chain family member 5	GO:0010951 negative regulation of endopeptidase activity,GO:0030212 hyaluronan metabolic process
CHsGV10001639	-1	0	1	down	-1	0	1	down	2.14516	1.10109	2.14516	up	-1	0	1	down	-1	0	1	down	1.54503	0.627635	1.54503	up	-2.14516	-1.10109	2.14516	down	-1.38843	-0.473451	1.38843	down	1.54503	0.627635	1.54503	up	1.71983e-07	1.71983e-07	1.71983e-07	1.10109	1.71983e-07	0.627635	CHsGV10001639	ENSG00000135917	NM_025243.3	80704	SLC19A3	solute carrier family 19 member 3	GO:0006766 vitamin metabolic process,GO:0006767 water-soluble vitamin metabolic process,GO:0042723 thiamine-containing compound metabolic process,GO:0044281 small molecule metabolic process,GO:0071934 thiamine transmembrane transport
CHsGV10003930	1.5154	0.5997	1.5154	up	1.26157	0.335219	1.26157	up	3.32754	1.73446	3.32754	up	-1.2012	-0.26448	1.2012	down	1.00213	0.00306296	1.00213	up	1.40259	0.488091	1.40259	up	-2.19116	-1.13169	2.19116	down	-1.88054	-0.911146	1.88054	down	1.16518	0.220548	1.16518	up	2.33674	2.93644	2.67196	4.07119	2.9395	3.16005	CHsGV10003930	ENSG00000180758	XM_005263496.3	80045	GPR157	G protein-coupled receptor 157	GO:0007166 cell surface receptor signaling pathway,GO:0007186 G-protein coupled receptor signaling pathway
CHsGV10001147	-1.2432	-0.314059	1.2432	down	-1.2432	-0.314059	1.2432	down	-1.2432	-0.314059	1.2432	down	-1	0	1	down	-1	0	1	down	-1	0	1	down	-1	0	1	down	-1	0	1	down	-1	0	1	down	0.31406	1.71983e-07	1.71983e-07	1.71983e-07	1.71983e-07	1.71983e-07	CHsGV10001147	ENSG00000135749	NM_014801.3	80003	PCNX2	pecanex homolog 2 (Drosophila)	-
AHsV10001146	1.29943	0.377877	1.29943	up	1.05616	0.0788326	1.05616	up	2.3361	1.2241	2.3361	up	-1.23033	-0.299045	1.23033	down	1.05318	0.0747581	1.05318	up	1.13069	0.177203	1.13069	up	-1.70701	-0.771468	1.70701	down	-1.95622	-0.968068	1.95622	down	-1.14599	-0.1966	1.14599	down	2.58584	2.96372	2.66467	3.80994	3.03848	2.84188	AHsV10001146	ENSG00000197497	NM_024733.3	79788	ZNF665	zinc finger protein 665	GO:0006351 transcription, DNA-templated,GO:0006355 regulation of transcription, DNA-templated
H200011264	1.55287	0.634939	1.55287	up	1.16758	0.223526	1.16758	up	1.35521	0.438512	1.35521	up	-1.32999	-0.411413	1.32999	down	-1.34614	-0.428828	1.34614	down	-1.05761	-0.0808086	1.05761	down	-1.17479	-0.232401	1.17479	down	-1.22756	-0.295795	1.22756	down	-1.04492	-0.0633936	1.04492	down	8.75337	9.38831	8.97689	9.19188	8.95948	8.89609	H200011264	ENSG00000063241	NM_001136201.1	79763	ISOC2	isochorismatase domain containing 2	GO:0008152 metabolic process,GO:0031648 protein destabilization
CHsGV10000332	1.41602	0.501843	1.41602	up	-1.13561	-0.183472	1.13561	down	-2.49802	-1.32079	2.49802	down	-1.60805	-0.685315	1.60805	down	-3.79382	-1.92365	3.79382	down	-2.2643	-1.17906	2.2643	down	-1.07253	-0.10102	1.07253	down	-1.02936	-0.0417471	1.02936	down	1.04194	0.0592728	1.04194	up	5.8002	6.30204	5.61672	4.47941	4.37839	4.43766	CHsGV10000332	-	NM_018050.2	54682	MANSC1	MANSC domain containing 1	-
AHsV10002789	1.63255	0.70713	1.63255	up	4.26872	2.0938	4.26872	up	1.91897	0.940334	1.91897	up	2.61475	1.38667	2.61475	up	1.23148	0.300394	1.23148	up	-2.77944	-1.47479	2.77944	down	1.04767	0.0671892	1.04767	up	-1.24948	-0.321325	1.24948	down	-1.30904	-0.388514	1.30904	down	1.31169	2.01882	3.40549	2.25202	2.31921	1.9307	AHsV10002789	ENSG00000162576	NM_001282582.1	54587	MXRA8	matrix-remodelling associated 8	GO:0060857 establishment of glial blood-brain barrier
H300021202	1.54932	0.631631	1.54932	up	-1.09232	-0.127393	1.09232	down	1.61438	0.690977	1.61438	up	-1.69234	-0.759024	1.69234	down	-1.40059	-0.486036	1.40059	down	1.37711	0.461641	1.37711	up	-1.45941	-0.545382	1.45941	down	-1.28052	-0.356729	1.28052	down	1.1397	0.188653	1.1397	up	4.16312	4.79475	4.03572	4.85409	4.30871	4.49737	H300021202	ENSG00000169118	NM_022048.3	53944	CSNK1G1	casein kinase 1 gamma 1	GO:0016055 Wnt signaling pathway,GO:0018105 peptidyl-serine phosphorylation,GO:0046777 protein autophosphorylation
H200019405	1.41858	0.504444	1.41858	up	1.00368	0.00529909	1.00368	up	-21.3429	-4.41568	21.3429	down	-1.41338	-0.499145	1.41338	down	-32.246	-5.01105	32.246	down	-11.7834	-3.55869	11.7834	down	-1.06505	-0.0909231	1.06505	down	1.81793	0.862294	1.81793	up	1.93619	0.953218	1.93619	up	7.00435	7.50879	7.00965	2.58867	2.49774	3.45096	H200019405	ENSG00000089327	NR_028406.1	53827	FXYD5	FXYD domain containing ion transport regulator 5	GO:0030033 microvillus assembly,GO:0034220 ion transmembrane transport,GO:0046588 negative regulation of calcium-dependent cell-cell adhesion,GO:2000649 regulation of sodium ion transmembrane transporter activity
H300020526	1.46766	0.553516	1.46766	up	1.26961	0.344383	1.26961	up	-7.77652	-2.95912	7.77652	down	-1.15599	-0.209133	1.15599	down	-9.58972	-3.26149	9.58972	down	-5.81349	-2.5394	5.81349	down	1.19016	0.251152	1.19016	up	1.69832	0.764105	1.69832	up	1.42697	0.512953	1.42697	up	8.14706	8.70058	8.49145	5.18794	5.43909	5.95205	H300020526	ENSG00000153310	XM_005250966.2	51571	FAM49B	family with sequence similarity 49 member B	-
CHsGV10002874	1.12804	0.173816	1.12804	up	1.133	0.180148	1.133	up	-2.91567	-1.54383	2.91567	down	1.0044	0.00633192	1.0044	up	-3.11649	-1.63992	3.11649	down	-2.66068	-1.41179	2.66068	down	1.05535	0.0777197	1.05535	up	1.24158	0.312181	1.24158	up	1.17647	0.234462	1.17647	up	7.68561	7.85943	7.86576	6.14179	6.21951	6.45397	CHsGV10002874	ENSG00000258984	NM_016510.5	51540	SCLY	selenocysteine lyase	GO:0001887 selenium compound metabolic process,GO:0006520 cellular amino acid metabolic process,GO:0034641 cellular nitrogen compound metabolic process,GO:0044281 small molecule metabolic process
AHsV10002634	1.21431	0.280138	1.21431	up	1.23482	0.304295	1.23482	up	1.85303	0.889889	1.85303	up	1.01689	0.024157	1.01689	up	1.07289	0.101499	1.07289	up	1.0768	0.106746	1.0768	up	-1.42233	-0.508253	1.42233	down	-1.39363	-0.478848	1.39363	down	1.02059	0.0294046	1.02059	up	4.12687	4.40701	4.43117	5.01676	4.50851	4.53791	AHsV10002634	ENSG00000142794	XM_006710958.1	84224	NBPF3	neuroblastoma breakpoint family member 3	GO:1903955 positive regulation of protein targeting to mitochondrion
H300008324	2.18076	1.12483	2.18076	up	1.78686	0.837425	1.78686	up	-6.35141	-2.66708	6.35141	down	-1.22044	-0.287403	1.22044	down	-16.2263	-4.02027	16.2263	down	-6.49474	-2.69927	6.49474	down	-1.1715	-0.228362	1.1715	down	1.74742	0.80523	1.74742	up	2.04711	1.03359	2.04711	up	6.79678	7.92161	7.63421	4.12971	3.90135	4.93494	H300008324	ENSG00000144827	NR_073571.1	55347	ABHD10	abhydrolase domain containing 10	GO:0006805 xenobiotic metabolic process,GO:0019391 glucuronoside catabolic process,GO:0044281 small molecule metabolic process,GO:0052695 cellular glucuronidation
H200003797	-1.04469	-0.0630779	1.04469	down	1.47301	0.558763	1.47301	up	-6.5655	-2.7149	6.5655	down	1.53884	0.621841	1.53884	up	-8.85802	-3.14698	8.85802	down	-6.74109	-2.75298	6.74109	down	-1.40948	-0.495159	1.40948	down	1.43464	0.520685	1.43464	up	2.02209	1.01584	2.02209	up	9.3774	9.31433	9.93617	6.6625	6.16734	7.18318	H200003797	ENSG00000155189	XM_011534751.1	55326	AGPAT5	1-acylglycerol-3-phosphate O-acyltransferase 5	GO:0002244 hematopoietic progenitor cell differentiation,GO:0006644 phospholipid metabolic process,GO:0006654 phosphatidic acid biosynthetic process,GO:0008654 phospholipid biosynthetic process,GO:0016024 CDP-diacylglycerol biosynthetic process,GO:0019432 triglyceride biosynthetic process,GO:0044255 cellular lipid metabolic process,GO:0044281 small molecule metabolic process,GO:0046474 glyceropho…
AHsV10001624	1.4777	0.563352	1.4777	up	1.16188	0.216457	1.16188	up	-2.097	-1.06833	2.097	down	-1.27182	-0.346895	1.27182	down	-1.74147	-0.800308	1.74147	down	-1.36582	-0.449764	1.36582	down	1.77938	0.831373	1.77938	up	1.78388	0.835022	1.78388	up	1.00253	0.00364923	1.00253	up	7.49605	8.0594	7.71251	6.42772	7.25909	7.26274	AHsV10001624	ENSG00000096080	XM_006715134.1	55168	MRPS18A	mitochondrial ribosomal protein S18A	GO:0006412 translation,GO:0006996 organelle organization,GO:0032543 mitochondrial translation,GO:0070124 mitochondrial translational initiation,GO:0070125 mitochondrial translational elongation,GO:0070126 mitochondrial translational termination
H200004906	1.35684	0.440253	1.35684	up	1.25748	0.33054	1.25748	up	-6.40336	-2.67883	6.40336	down	-1.07901	-0.109714	1.07901	down	-7.44267	-2.89582	7.44267	down	-6.71244	-2.74684	6.71244	down	1.16737	0.223262	1.16737	up	1.19958	0.262531	1.19958	up	1.02759	0.039269	1.02759	up	9.18373	9.62398	9.51427	6.5049	6.72817	6.76743	H200004906	ENSG00000134690	NM_018101.3	55143	CDCA8	cell division cycle associated 8	GO:0000278 mitotic cell cycle,GO:0007080 mitotic metaphase plate congression,GO:0007264 small GTPase mediated signal transduction,GO:0016925 protein sumoylation,GO:0043687 post-translational protein modification,GO:0044267 cellular protein metabolic process,GO:0051276 chromosome organization,GO:0051301 cell division
CHsGV10003274	1.2465	0.317886	1.2465	up	1.00515	0.00741434	1.00515	up	1.47569	0.561386	1.47569	up	-1.24011	-0.310472	1.24011	down	-1.20624	-0.270515	1.20624	down	1.01409	0.0201879	1.01409	up	-1.42802	-0.514015	1.42802	down	-1.44772	-0.533783	1.44772	down	-1.0138	-0.0197682	1.0138	down	4.68646	5.00434	4.69387	5.24784	4.73383	4.71406	CHsGV10003274	ENSG00000140830	NM_001142318.1	54957	TXNL4B	thioredoxin like 4B	GO:0000245 spliceosomal complex assembly,GO:0007049 cell cycle
DHsGV10001882	1.08925	0.123332	1.08925	up	1.00731	0.0105014	1.00731	up	1.20853	0.273248	1.20853	up	-1.08135	-0.11283	1.08135	down	-1.14109	-0.190413	1.14109	down	1.0003	0.000436306	1.0003	up	-1.26605	-0.340329	1.26605	down	-1.1994	-0.26231	1.1994	down	1.05557	0.0780191	1.05557	up	5.25087	5.3742	5.26137	5.52412	5.18379	5.26181	DHsGV10001882	-	-	-	-	-	-
H200004430	-1.0455	-0.0641918	1.0455	down	2.22317	1.15262	2.22317	up	-1.35772	-0.441186	1.35772	down	2.32433	1.21681	2.32433	up	-2.25981	-1.1762	2.25981	down	-2.11098	-1.07791	2.11098	down	-1.74014	-0.799207	1.74014	down	1.42988	0.515896	1.42988	up	2.4882	1.3151	2.4882	up	4.67524	4.61104	5.82786	4.23405	3.43484	4.74995	H200004430	ENSG00000081913	NM_194449.3	23239	PHLPP1	PH domain and leucine rich repeat protein phosphatase 1	GO:0002667 regulation of T cell anergy,GO:0006470 protein dephosphorylation,GO:0006915 apoptotic process,GO:0007173 epidermal growth factor receptor signaling pathway,GO:0008543 fibroblast growth factor receptor signaling pathway,GO:0009649 entrainment of circadian clock,GO:0038095 Fc-epsilon receptor signaling pathway,GO:0042981 regulation of apoptotic process,GO:0043408 regulation of MAPK casca…
AHsV10001623	-1.09061	-0.125136	1.09061	down	-1.62725	-0.702434	1.62725	down	-2.37038	-1.24512	2.37038	down	-1.49205	-0.577298	1.49205	down	-2.17344	-1.11998	2.17344	down	-1.45668	-0.542682	1.45668	down	-1	0	1	down	-1	0	1	down	-1	0	1	down	1.24512	1.11998	0.542682	1.71983e-07	1.71983e-07	1.71983e-07	AHsV10001623	ENSG00000065882	NM_001253914.1	23216	TBC1D1	TBC1 domain family member 1	GO:0032880 regulation of protein localization,GO:0043547 positive regulation of GTPase activity,GO:0061024 membrane organization,GO:1902017 regulation of cilium assembly
AHsV10003116	1.64153	0.715044	1.64153	up	1.1507	0.202508	1.1507	up	3.82868	1.93685	3.82868	up	-1.42655	-0.512535	1.42655	down	-1.04043	-0.0571756	1.04043	down	1.31807	0.398422	1.31807	up	-2.42667	-1.27898	2.42667	down	-2.52436	-1.33592	2.52436	down	-1.04025	-0.0569372	1.04025	down	5.08119	5.79624	5.2837	7.01804	5.73906	5.68212	AHsV10003116	ENSG00000174306	NM_015035.3	23051	ZHX3	zinc fingers and homeoboxes 3	GO:0000122 negative regulation of transcription from RNA polymerase II promoter,GO:0006351 transcription, DNA-templated,GO:0030154 cell differentiation,GO:0045669 positive regulation of osteoblast differentiation,GO:0045892 negative regulation of transcription, DNA-templated
CHsGV10000915	1.49929	0.58428	1.49929	up	1.18107	0.240099	1.18107	up	4.51178	2.1737	4.51178	up	-1.26943	-0.344181	1.26943	down	2.70491	1.43558	2.70491	up	2.68522	1.42504	2.68522	up	-1.11252	-0.153833	1.11252	down	-1.42263	-0.508556	1.42263	down	-1.27874	-0.354722	1.27874	down	3.77472	4.359	4.01482	5.94842	5.79458	5.43986	CHsGV10000915	ENSG00000127663	NM_015015.2	23030	KDM4B	lysine demethylase 4B	GO:0006281 DNA repair,GO:0006302 double-strand break repair,GO:0006325 chromatin organization,GO:0006351 transcription, DNA-templated,GO:0006355 regulation of transcription, DNA-templated,GO:0016568 chromatin modification,GO:0055114 oxidation-reduction process
H300018104	1.0608	0.085155	1.0608	up	-1.20971	-0.274662	1.20971	down	1.01475	0.0211225	1.01475	up	-1.28326	-0.359817	1.28326	down	-1.00365	-0.0052557	1.00365	down	1.51211	0.596559	1.51211	up	1.04158	0.0587769	1.04158	up	1.23181	0.300775	1.23181	up	1.18263	0.241998	1.18263	up	5.0246	5.10975	4.74994	5.04572	5.1045	5.34649	H300018104	ENSG00000115977	NM_014911.3	22848	AAK1	AP2 associated kinase 1	GO:0006468 protein phosphorylation,GO:0006897 endocytosis,GO:0032880 regulation of protein localization,GO:0045747 positive regulation of Notch signaling pathway,GO:0046777 protein autophosphorylation,GO:0050821 protein stabilization,GO:2000369 regulation of clathrin-mediated endocytosis
H300002231	1.13583	0.183747	1.13583	up	-1.05718	-0.0802157	1.05718	down	1.28358	0.360176	1.28358	up	-1.20077	-0.263962	1.20077	down	-1.33063	-0.412113	1.33063	down	1.36798	0.452051	1.36798	up	-1.50373	-0.588543	1.50373	down	1.00811	0.0116587	1.00811	up	1.51593	0.600202	1.51593	up	2.9213	3.10505	2.84109	3.28148	2.69294	3.29314	H300002231	ENSG00000139289	NM_007350.3	22822	PHLDA1	pleckstrin homology like domain family A member 1	GO:0006915 apoptotic process,GO:0021879 forebrain neuron differentiation,GO:0043065 positive regulation of apoptotic process,GO:0045210 FasL biosynthetic process
H300020015	1.24725	0.318753	1.24725	up	-1.16526	-0.220654	1.16526	down	-1.14981	-0.201391	1.14981	down	-1.45338	-0.539407	1.45338	down	1.78463	0.835621	1.78463	up	2.26616	1.18025	2.26616	up	2.55933	1.35577	2.55933	up	2.23611	1.16099	2.23611	up	-1.14455	-0.194776	1.14455	down	3.28785	3.6066	3.0672	3.08646	4.44222	4.24745	H300020015	ENSG00000108219	XM_006717992.2	81619	TSPAN14	tetraspanin 14	GO:0007166 cell surface receptor signaling pathway,GO:0045747 positive regulation of Notch signaling pathway,GO:0051604 protein maturation,GO:0090002 establishment of protein localization to plasma membrane
H200012330	1.57681	0.657011	1.57681	up	1.00551	0.00792611	1.00551	up	1.97333	0.980631	1.97333	up	-1.56817	-0.649085	1.56817	down	-1.46107	-0.547025	1.46107	down	1.55233	0.634438	1.55233	up	-1.82848	-0.870645	1.82848	down	-1.26424	-0.338267	1.26424	down	1.44631	0.532378	1.44631	up	1.93864	2.59565	1.94656	2.91927	2.04862	2.581	H200012330	ENSG00000135925	NM_025216.2	80326	WNT10A	wingless-type MMTV integration site family member 10A	GO:0001942 hair follicle development,GO:0010628 positive regulation of gene expression,GO:0014033 neural crest cell differentiation,GO:0016055 Wnt signaling pathway,GO:0030182 neuron differentiation,GO:0031069 hair follicle morphogenesis,GO:0042476 odontogenesis,GO:0042487 regulation of odontogenesis of dentin-containing tooth,GO:0043586 tongue development,GO:0043588 skin development,GO:0045165 c…
H200003027	1.43375	0.519791	1.43375	up	1.09638	0.132747	1.09638	up	5.21092	2.38154	5.21092	up	-1.30771	-0.387044	1.30771	down	4.82844	2.27156	4.82844	up	5.36148	2.42263	5.36148	up	1.32851	0.409811	1.32851	up	1.12806	0.173839	1.12806	up	-1.1777	-0.235972	1.1777	down	4.52386	5.04366	4.65661	6.9054	7.31521	7.07924	H200003027	ENSG00000086544	NM_025194.2	80271	ITPKC	inositol-trisphosphate 3-kinase C	GO:0002230 positive regulation of defense response to virus by host,GO:0016310 phosphorylation,GO:0043647 inositol phosphate metabolic process,GO:0044281 small molecule metabolic process,GO:0098779 mitophagy in response to mitochondrial depolarization,GO:0098792 xenophagy
H200015667	-1	0	1	down	-1	0	1	down	3.4862	1.80165	3.4862	up	-1	0	1	down	2.60397	1.38071	2.60397	up	2.32942	1.21997	2.32942	up	-1.3388	-0.420941	1.3388	down	-1.49659	-0.58168	1.49659	down	-1.11786	-0.160738	1.11786	down	1.71983e-07	1.71983e-07	1.71983e-07	1.80165	1.38071	1.21997	H200015667	ENSG00000178401	XM_005269157.2	79962	DNAJC22	DnaJ heat shock protein family (Hsp40) member C22	-
AHsV10002995	-1	0	1	down	-1	0	1	down	2.79226	1.48143	2.79226	up	-1	0	1	down	-1	0	1	down	2.12075	1.08457	2.12075	up	-2.79226	-1.48143	2.79226	down	-1.31664	-0.39686	1.31664	down	2.12075	1.08457	2.12075	up	1.71983e-07	1.71983e-07	1.71983e-07	1.48143	1.71983e-07	1.08457	AHsV10002995	ENSG00000050730	NM_001244764.1	79931	TNIP3	TNFAIP3 interacting protein 3	GO:0002756 MyD88-independent toll-like receptor signaling pathway,GO:0006954 inflammatory response,GO:0034142 toll-like receptor 4 signaling pathway,GO:0043124 negative regulation of I-kappaB kinase/NF-kappaB signaling,GO:0071222 cellular response to lipopolysaccharide
AHsV10001963	1.7897	0.839722	1.7897	up	1.00417	0.00599766	1.00417	up	2.50759	1.3263	2.50759	up	-1.78228	-0.833724	1.78228	down	-1.62175	-0.69755	1.62175	down	1.0553	0.0776525	1.0553	up	-2.27226	-1.18413	2.27226	down	-2.36633	-1.24265	2.36633	down	-1.0414	-0.0585213	1.0414	down	5.11203	5.95176	5.11803	6.43833	5.2542	5.19568	AHsV10001963	ENSG00000100379	NM_024681.3	79734	KCTD17	potassium channel tetramerization domain containing 17	GO:0030030 cell projection organization,GO:0032469 endoplasmic reticulum calcium ion homeostasis,GO:0043161 proteasome-mediated ubiquitin-dependent protein catabolic process,GO:0045724 positive regulation of cilium assembly,GO:0051260 protein homooligomerization
DHsGV10003678	-1.13065	-0.177153	1.13065	down	-1.26598	-0.340253	1.26598	down	4.54882	2.18549	4.54882	up	-1.11969	-0.1631	1.11969	down	2.96362	1.56736	2.96362	up	3.01603	1.59265	3.01603	up	-1.73542	-0.795286	1.73542	down	-1.90937	-0.933096	1.90937	down	-1.10023	-0.13781	1.10023	down	5.86201	5.68486	5.52176	8.0475	7.25222	7.11441	DHsGV10003678	ENSG00000266665	NR_039893.1	100616170	MIR4739	microRNA 4739	-
AHsV10003462	-1	0	1	down	-1	0	1	down	-1	0	1	down	-1	0	1	down	-1	0	1	down	-1	0	1	down	-1	0	1	down	-1	0	1	down	-1	0	1	down	1.71983e-07	1.71983e-07	1.71983e-07	1.71983e-07	1.71983e-07	1.71983e-07	AHsV10003462	ENSG00000069188	XM_011524915.1	54549	SDK2	sidekick cell adhesion molecule 2	GO:0007156 homophilic cell adhesion via plasma membrane adhesion molecules,GO:0007416 synapse assembly,GO:0010842 retina layer formation,GO:0060219 camera-type eye photoreceptor cell differentiation
H200000845	-1.08905	-0.123069	1.08905	down	1.53799	0.621047	1.53799	up	2.51548	1.33083	2.51548	up	1.67495	0.744116	1.67495	up	1.49255	0.577783	1.49255	up	1.07211	0.100458	1.07211	up	-1.83543	-0.876119	1.83543	down	-1.52555	-0.609328	1.52555	down	1.20313	0.266791	1.20313	up	0.460709	0.33764	1.08176	1.79154	0.915423	1.18221	H200000845	ENSG00000146151	XM_011514701.1	54511	HMGCLL1	3-hydroxymethyl-3-methylglutaryl-CoA lyase-like 1	GO:0044255 cellular lipid metabolic process,GO:0044281 small molecule metabolic process,GO:0046950 cellular ketone body metabolic process,GO:0046951 ketone body biosynthetic process
CHsGV10001521	1.13642	0.184498	1.13642	up	-1.89827	-0.924688	1.89827	down	2.72543	1.44648	2.72543	up	-2.15724	-1.10919	2.15724	down	1.85198	0.889069	1.85198	up	3.66939	1.87554	3.66939	up	-1.29497	-0.372918	1.29497	down	-1.40994	-0.495634	1.40994	down	-1.08878	-0.122716	1.08878	down	1.19083	1.37533	0.266141	2.63731	2.2644	2.14168	CHsGV10001521	ENSG00000213996	NM_001001524.2	53345	TM6SF2	transmembrane 6 superfamily member 2	GO:0006629 lipid metabolic process,GO:0008150 biological_process,GO:0019216 regulation of lipid metabolic process
H200018962	1.30217	0.38092	1.30217	up	1.30907	0.388546	1.30907	up	3.58931	1.84371	3.58931	up	1.0053	0.00762606	1.0053	up	5.84517	2.54725	5.84517	up	6.15521	2.62181	6.15521	up	2.12058	1.08446	2.12058	up	2.2449	1.16665	2.2449	up	1.05862	0.0821881	1.05862	up	4.15435	4.53527	4.54289	5.99805	7.08251	7.1647	H200018962	ENSG00000166128	XM_006720569.2	51762	RAB8B	RAB8B, member RAS oncogene family	GO:0006904 vesicle docking involved in exocytosis,GO:0007264 small GTPase mediated signal transduction,GO:0009306 protein secretion,GO:0019882 antigen processing and presentation,GO:0031346 positive regulation of cell projection organization,GO:0034332 adherens junction organization,GO:0042384 cilium assembly,GO:0045046 protein import into peroxisome membrane,GO:0051461 positive regulation of cor…
H300017665	1.43363	0.519671	1.43363	up	1.33056	0.412032	1.33056	up	-3.01818	-1.59368	3.01818	down	-1.07746	-0.107638	1.07746	down	-3.51328	-1.81282	3.51328	down	-2.74775	-1.45825	2.74775	down	1.2316	0.300529	1.2316	up	1.46151	0.547462	1.46151	up	1.18668	0.246933	1.18668	up	10.0609	10.5806	10.4729	8.46724	8.76776	9.0147	H300017665	ENSG00000100220	NM_014306.4	51493	RTCB	RNA 2',3'-cyclic phosphate and 5'-OH ligase	GO:0001701 in utero embryonic development,GO:0001890 placenta development,GO:0006388 tRNA splicing, via endonucleolytic cleavage and ligation,GO:0008033 tRNA processing,GO:0010467 gene expression
H200010692	1.20511	0.269166	1.20511	up	1.19988	0.26289	1.19988	up	1.48771	0.573098	1.48771	up	-1.00436	-0.00627613	1.00436	down	1.04254	0.0601034	1.04254	up	1.21544	0.281474	1.21544	up	-1.18413	-0.243829	1.18413	down	-1.02012	-0.0287342	1.02012	down	1.16078	0.215095	1.16078	up	7.68141	7.95058	7.9443	8.25451	8.01068	8.22578	H200010692	ENSG00000137414	NM_016255.2	51439	FAM8A1	family with sequence similarity 8 member A1	-
H300018735	1.47712	0.562782	1.47712	up	1.30127	0.379924	1.30127	up	-4.07972	-2.02847	4.07972	down	-1.13513	-0.182858	1.13513	down	-4.74249	-2.24565	4.74249	down	-2.98972	-1.58001	2.98972	down	1.27068	0.345605	1.27068	up	1.77569	0.828381	1.77569	up	1.39743	0.482775	1.39743	up	8.31679	8.87957	8.69671	6.28832	6.63392	7.1167	H300018735	ENSG00000104907	NM_017722.3	55621	TRMT1	tRNA methyltransferase 1	GO:0002940 tRNA N2-guanine methylation,GO:0006400 tRNA modification,GO:0008033 tRNA processing,GO:0010467 gene expression
H200004122	2.41139	1.26987	2.41139	up	1.28655	0.363511	1.28655	up	2.65437	1.40837	2.65437	up	-1.8743	-0.906355	1.8743	down	-1.79954	-0.847625	1.79954	down	1.11294	0.154379	1.11294	up	-1.98086	-0.98613	1.98086	down	-1.85379	-0.890481	1.85379	down	1.06855	0.0956495	1.06855	up	1.50553	2.7754	1.86904	2.9139	1.92777	2.02342	H200004122	ENSG00000109680	NM_001292054.1	55296	TBC1D19	TBC1 domain family member 19	GO:0043547 positive regulation of GTPase activity,GO:1902017 regulation of cilium assembly
H200008123	1.73099	0.791601	1.73099	up	1.25736	0.330396	1.25736	up	2.57318	1.36355	2.57318	up	-1.37669	-0.461205	1.37669	down	-1.61649	-0.692861	1.61649	down	1.06935	0.096735	1.06935	up	-2.40296	-1.26481	2.40296	down	-1.91377	-0.936421	1.91377	down	1.25561	0.328391	1.25561	up	2.54833	3.33993	2.87873	3.91188	2.64707	2.97546	H200008123	ENSG00000166292	NM_018286.2	55273	TMEM100	transmembrane protein 100	GO:0001525 angiogenesis,GO:0001570 vasculogenesis,GO:0001701 in utero embryonic development,GO:0003198 epithelial to mesenchymal transition involved in endocardial cushion formation,GO:0007219 Notch signaling pathway,GO:0030509 BMP signaling pathway,GO:0043491 protein kinase B signaling,GO:0045603 positive regulation of endothelial cell differentiation,GO:0050848 regulation of calcium-mediated si…
AHsV10001183	1.19803	0.260665	1.19803	up	1.10806	0.14803	1.10806	up	6.24264	2.64216	6.24264	up	-1.0812	-0.112636	1.0812	down	3.61259	1.85303	3.61259	up	3.15972	1.6598	3.15972	up	-1.44239	-0.528459	1.44239	down	-1.78303	-0.834331	1.78303	down	-1.23617	-0.305872	1.23617	down	6.51432	6.77498	6.66235	9.15647	8.62801	8.32214	AHsV10001183	ENSG00000160058	XM_005270986.3	55108	BSDC1	BSD domain containing 1	-
CHsGV10000237	-1.12804	-0.173813	1.12804	down	1.05327	0.0748806	1.05327	up	-1.04042	-0.0571692	1.04042	down	1.18813	0.248693	1.18813	up	1.02409	0.034349	1.02409	up	-1.01637	-0.0234227	1.01637	down	-1.0587	-0.0822947	1.0587	down	1.0782	0.108627	1.0782	up	1.14149	0.190922	1.14149	up	2.95427	2.78046	3.02915	2.8971	2.81481	3.00573	CHsGV10000237	ENSG00000114446	NM_018010.3	55081	IFT57	intraflagellar transport 57	GO:0001843 neural tube closure,GO:0001947 heart looping,GO:0006351 transcription, DNA-templated,GO:0006355 regulation of transcription, DNA-templated,GO:0006915 apoptotic process,GO:0006919 activation of cysteine-type endopeptidase activity involved in apoptotic process,GO:0006996 organelle organization,GO:0007224 smoothened signaling pathway,GO:0042073 intraciliary transport,GO:0042384 cilium as…
CHsGV10003925	1.59886	0.677048	1.59886	up	1.00718	0.0103259	1.00718	up	3.1222	1.64256	3.1222	up	-1.58746	-0.666722	1.58746	down	1.48497	0.570436	1.48497	up	2.31916	1.2136	2.31916	up	-1.31501	-0.395078	1.31501	down	-1.33666	-0.418635	1.33666	down	-1.01646	-0.0235572	1.01646	down	2.60173	3.27878	2.61206	4.24429	3.84922	3.82566	CHsGV10003925	ENSG00000108375	XM_011524956.1	54894	RNF43	ring finger protein 43	GO:0016055 Wnt signaling pathway,GO:0016567 protein ubiquitination,GO:0030178 negative regulation of Wnt signaling pathway,GO:0038018 Wnt receptor catabolic process,GO:0042787 protein ubiquitination involved in ubiquitin-dependent protein catabolic process,GO:0072089 stem cell proliferation
DHsGV10004994	1.23766	0.307613	1.23766	up	1.15676	0.210084	1.15676	up	2.03564	1.02548	2.03564	up	-1.06994	-0.0975289	1.06994	down	1.13679	0.18496	1.13679	up	1.23153	0.300447	1.23153	up	-1.44685	-0.532912	1.44685	down	-1.42895	-0.514954	1.42895	down	1.01253	0.0179577	1.01253	up	4.90683	5.21444	5.11691	5.93231	5.3994	5.41736	DHsGV10004994	-	NG_029518.1	27244	SESN1	sestrin 1	GO:0006367 transcription initiation from RNA polymerase II promoter,GO:0006974 cellular response to DNA damage stimulus,GO:0007050 cell cycle arrest,GO:0008285 negative regulation of cell proliferation,GO:0010467 gene expression,GO:0051896 regulation of protein kinase B signaling,GO:1901031 regulation of response to reactive oxygen species
H300004508	1.57465	0.655035	1.57465	up	1.76637	0.820791	1.76637	up	-1.90735	-0.931568	1.90735	down	1.12175	0.165755	1.12175	up	-3.78463	-1.92015	3.78463	down	-3.73969	-1.90292	3.73969	down	-1.26011	-0.33355	1.26011	down	-1.11	-0.150561	1.11	down	1.13523	0.182989	1.13523	up	7.45571	8.11075	8.2765	6.52414	6.19059	6.37358	H300004508	ENSG00000112159	NM_014611.2	23195	MDN1	midasin AAA ATPase 1	GO:0000027 ribosomal large subunit assembly,GO:0006461 protein complex assembly,GO:0008152 metabolic process
H300001811	1.50299	0.587834	1.50299	up	1.183	0.242452	1.183	up	-2.25372	-1.17231	2.25372	down	-1.27049	-0.345382	1.27049	down	-6.5928	-2.72089	6.5928	down	-5.18919	-2.37551	5.18919	down	-1.94632	-0.960746	1.94632	down	-1.94632	-0.960746	1.94632	down	-1	0	1	down	2.13306	2.72089	2.37551	0.960746	1.71983e-07	1.71983e-07	H300001811	ENSG00000116704	NM_015139.2	23169	SLC35D1	solute carrier family 35 member D1	GO:0006065 UDP-glucuronate biosynthetic process,GO:0006805 xenobiotic metabolic process,GO:0008643 carbohydrate transport,GO:0015787 UDP-glucuronic acid transport,GO:0030206 chondroitin sulfate biosynthetic process,GO:0044281 small molecule metabolic process,GO:0048706 embryonic skeletal system development,GO:0052695 cellular glucuronidation,GO:0055085 transmembrane transport,GO:0090481 pyrimidin…
H200014546	-1.01981	-0.0282974	1.01981	down	-1.11111	-0.151999	1.11111	down	1.10039	0.138021	1.10039	up	-1.08953	-0.123702	1.08953	down	-1.05381	-0.0756164	1.05381	down	1.11138	0.152359	1.11138	up	-1.18258	-0.241935	1.18258	down	-1.10012	-0.137662	1.10012	down	1.07495	0.104273	1.07495	up	6.44859	6.4203	6.29659	6.58661	6.34468	6.44895	H200014546	ENSG00000114805	NM_001130960.1	23007	PLCH1	phospholipase C eta 1	GO:0016042 lipid catabolic process,GO:0043647 inositol phosphate metabolic process,GO:0044281 small molecule metabolic process,GO:0048015 phosphatidylinositol-mediated signaling
AHsV10000768	1.47321	0.558962	1.47321	up	-1	0	1	down	-1	0	1	down	-1.47321	-0.558962	1.47321	down	-1.47321	-0.558962	1.47321	down	-1	0	1	down	-1	0	1	down	-1	0	1	down	-1	0	1	down	1.71983e-07	0.558962	1.71983e-07	1.71983e-07	1.71983e-07	1.71983e-07	AHsV10000768	ENSG00000148842	NG_042272.1	54805	CNNM2	cyclin and CBS domain divalent metal cation transport mediator 2	GO:0010960 magnesium ion homeostasis,GO:0015693 magnesium ion transport
H300006742	1.25263	0.32496	1.25263	up	1.17898	0.237541	1.17898	up	-11.6304	-3.53983	11.6304	down	-1.06247	-0.0874186	1.06247	down	-8.09825	-3.01761	8.09825	down	-4.10911	-2.03883	4.10911	down	1.79898	0.847179	1.79898	up	3.33698	1.73855	3.33698	up	1.85493	0.891366	1.85493	up	10.6078	10.9328	10.8454	7.06801	7.91519	8.80655	H300006742	ENSG00000120699	XR_429212.1	11340	EXOSC8	exosome component 8	GO:0000288 nuclear-transcribed mRNA catabolic process, deadenylation-dependent decay,GO:0000467 exonucleolytic trimming to generate mature 3'-end of 5.8S rRNA from tricistronic rRNA transcript (SSU-rRNA, 5.8S rRNA, LSU-rRNA),GO:0008150 biological_process,GO:0010467 gene expression,GO:0034427 nuclear-transcribed mRNA catabolic process, exonucleolytic, 3'-5',GO:0034473 U1 snRNA 3'-end processing,GO…
AHsV10001211	-1.00645	-0.00927925	1.00645	down	-1.12648	-0.171821	1.12648	down	1.55279	0.634864	1.55279	up	-1.11926	-0.162541	1.11926	down	1.46883	0.554665	1.46883	up	1.63297	0.707499	1.63297	up	-1.06399	-0.0894785	1.06399	down	-1.07117	-0.0991855	1.07117	down	-1.00675	-0.00970697	1.00675	down	4.19131	4.18203	4.01949	4.82618	4.7367	4.72699	AHsV10001211	ENSG00000124232	NM_001281449.1	11317	RBPJL	recombination signal binding protein for immunoglobulin kappa J region-like	GO:0006351 transcription, DNA-templated,GO:0006357 regulation of transcription from RNA polymerase II promoter,GO:0007165 signal transduction,GO:0045893 positive regulation of transcription, DNA-templated
AHsV10003538	1.01318	0.0188932	1.01318	up	1.33784	0.419905	1.33784	up	2.45744	1.29716	2.45744	up	1.32043	0.401012	1.32043	up	1.24591	0.317194	1.24591	up	1.81164	0.8573	1.81164	up	-1.94675	-0.961071	1.94675	down	-1.01393	-0.0199528	1.01393	down	1.92002	0.941118	1.92002	up	4.5254	4.54429	4.94531	5.82256	4.86149	5.80261	AHsV10003538	ENSG00000158555	XM_011545287.1	81544	GDPD5	glycerophosphodiester phosphodiesterase domain containing 5	GO:0006629 lipid metabolic process,GO:0021522 spinal cord motor neuron differentiation,GO:0021895 cerebral cortex neuron differentiation,GO:0031175 neuron projection development,GO:0045666 positive regulation of neuron differentiation,GO:0045787 positive regulation of cell cycle,GO:0048505 regulation of timing of cell differentiation
H300011676	2.73859	1.45343	2.73859	up	-1.15667	-0.209975	1.15667	down	1.85864	0.894248	1.85864	up	-3.16764	-1.66341	3.16764	down	-1.49031	-0.575616	1.49031	down	2.21797	1.14924	2.21797	up	-1.01145	-0.0164318	1.01145	down	1.0317	0.045018	1.0317	up	1.04351	0.0614498	1.04351	up	2.654	4.10743	2.44403	3.54825	3.53182	3.59327	H300011676	ENSG00000167107	XR_934565.1	80221	ACSF2	acyl-CoA synthetase family member 2	GO:0006631 fatty acid metabolic process,GO:0019432 triglyceride biosynthetic process,GO:0035338 long-chain fatty-acyl-CoA biosynthetic process,GO:0044255 cellular lipid metabolic process,GO:0044281 small molecule metabolic process
AHsV10002577	1.74291	0.801494	1.74291	up	1.0776	0.107824	1.0776	up	2.7547	1.46189	2.7547	up	-1.61739	-0.69367	1.61739	down	-1.21016	-0.275199	1.21016	down	1.26542	0.33962	1.26542	up	-1.91269	-0.9356	1.91269	down	-2.02013	-1.01445	2.02013	down	-1.05618	-0.078851	1.05618	down	3.18996	3.99145	3.29778	4.65185	3.71625	3.6374	AHsV10002577	ENSG00000102445	NM_001286766.1	80183	KIAA0226L	KIAA0226-like	-
H200008466	1.1093	0.149655	1.1093	up	1.19973	0.262706	1.19973	up	1.03201	0.045455	1.03201	up	1.08151	0.11305	1.08151	up	-1.06033	-0.0845127	1.06033	down	1.08888	0.12285	1.08888	up	1.01374	0.0196877	1.01374	up	1.26585	0.340101	1.26585	up	1.24869	0.320414	1.24869	up	8.35466	8.50431	8.61736	8.40011	8.4198	8.74021	H200008466	ENSG00000278311	XM_011525266.1	79893	GGNBP2	gametogenetin binding protein 2	GO:0007275 multicellular organismal development,GO:0007283 spermatogenesis,GO:0030154 cell differentiation
AHsV10001758	1.47984	0.565442	1.47984	up	1.38568	0.470591	1.38568	up	-7.40857	-2.88919	7.40857	down	-1.06796	-0.0948515	1.06796	down	-9.87808	-3.30423	9.87808	down	-6.96705	-2.80055	6.96705	down	1.10988	0.150406	1.10988	up	1.47349	0.559237	1.47349	up	1.32761	0.408831	1.32761	up	7.72687	8.29231	8.19746	4.83767	4.98808	5.39691	AHsV10001758	ENSG00000136122	XM_006719868.2	79866	BORA	bora, aurora kinase A activator	GO:0000086 G2/M transition of mitotic cell cycle,GO:0000278 mitotic cell cycle,GO:0007067 mitotic nuclear division,GO:0007088 regulation of mitotic nuclear division,GO:0032880 regulation of protein localization,GO:0051301 cell division,GO:0060236 regulation of mitotic spindle organization
CHsGV10000305	1.40139	0.486856	1.40139	up	-1.22175	-0.288949	1.22175	down	1.92787	0.94701	1.92787	up	-1.71215	-0.775805	1.71215	down	-1.02807	-0.0399408	1.02807	down	3.00434	1.58705	3.00434	up	-1.41431	-0.500094	1.41431	down	1.27553	0.351091	1.27553	up	1.80398	0.851186	1.80398	up	4.52956	5.01642	4.24061	5.47657	4.97648	5.82766	CHsGV10000305	ENSG00000181894	NM_024620.3	79673	ZNF329	zinc finger protein 329	GO:0006351 transcription, DNA-templated,GO:0006355 regulation of transcription, DNA-templated
DHsGV10002010	-1.00368	-0.00530171	1.00368	down	-1.20516	-0.269219	1.20516	down	-1.6097	-0.686796	1.6097	down	-1.20073	-0.263917	1.20073	down	-1.75191	-0.808926	1.75191	down	1.21031	0.275372	1.21031	up	-1.09235	-0.127431	1.09235	down	1.61659	0.69295	1.61659	up	1.76587	0.820381	1.76587	up	1.93068	1.92538	1.66146	1.24389	1.11645	1.93684	DHsGV10002010	ENSG00000270006	NR_135180.1	101928659	LOC101928659	uncharacterized LOC101928659	-
H300013099	-1.0762	-0.105949	1.0762	down	1.10614	0.14554	1.10614	up	-22.5926	-4.49778	22.5926	down	1.19044	0.251489	1.19044	up	-15.1746	-3.92359	15.1746	down	-12.3831	-3.63031	12.3831	down	1.38342	0.468241	1.38342	up	2.01812	1.01301	2.01812	up	1.45879	0.544771	1.45879	up	6.11327	6.00732	6.25881	1.61549	2.08373	2.6285	H300013099	ENSG00000129195	NM_019013.2	54478	FAM64A	family with sequence similarity 64 member A	GO:0007067 mitotic nuclear division,GO:0051301 cell division
H200005489	-1.05661	-0.0794387	1.05661	down	1.13051	0.176968	1.13051	up	1.59404	0.672691	1.59404	up	1.1945	0.256407	1.1945	up	1.75565	0.812009	1.75565	up	1.47067	0.556478	1.47067	up	1.04238	0.0598788	1.04238	up	1.04301	0.0607548	1.04301	up	1.00061	0.00087595	1.00061	up	5.12121	5.04177	5.29817	5.7939	5.85378	5.85465	H200005489	ENSG00000119778	NR_125717.1	54454	ATAD2B	ATPase family, AAA domain containing 2B	GO:0031936 negative regulation of chromatin silencing,GO:0045944 positive regulation of transcription from RNA polymerase II promoter
H300007102	1.03084	0.0438266	1.03084	up	1.132	0.178871	1.132	up	-1.48173	-0.567279	1.48173	down	1.09813	0.135045	1.09813	up	-1.50973	-0.594287	1.50973	down	-1.39402	-0.479256	1.39402	down	1.01173	0.016819	1.01173	up	1.20322	0.266895	1.20322	up	1.18927	0.250076	1.18927	up	7.5504	7.59422	7.72927	6.98312	6.99994	7.25001	H300007102	ENSG00000084463	NM_016312.2	51729	WBP11	WW domain binding protein 11	GO:0006364 rRNA processing,GO:0045292 mRNA cis splicing, via spliceosome,GO:0050790 regulation of catalytic activity,GO:1903146 regulation of mitophagy,GO:1903955 positive regulation of protein targeting to mitochondrion
H200015779	1.15753	0.21105	1.15753	up	1.21125	0.276494	1.21125	up	-4.12726	-2.04519	4.12726	down	1.04641	0.065444	1.04641	up	-3.14385	-1.65253	3.14385	down	-2.25432	-1.17269	2.25432	down	1.51961	0.603704	1.51961	up	2.21758	1.14898	2.21758	up	1.4593	0.54528	1.4593	up	9.73711	9.94816	10.0136	7.69193	8.29563	8.84091	H200015779	ENSG00000128534	NM_016200.4	51691	LSM8	LSM8 homolog, U6 small nuclear RNA associated	GO:0000398 mRNA splicing, via spliceosome,GO:0008380 RNA splicing,GO:0010467 gene expression
H200016941	-1.38737	-0.472357	1.38737	down	-1.37124	-0.455482	1.37124	down	3.14244	1.65189	3.14244	up	1.01177	0.0168753	1.01177	up	3.43351	1.77968	3.43351	up	2.31823	1.21302	2.31823	up	-1.26976	-0.34456	1.26976	down	-1.85877	-0.894345	1.85877	down	-1.46387	-0.549786	1.46387	down	8.97005	8.49769	8.51456	10.6219	10.2774	9.72759	H200016941	ENSG00000100554	NM_015994.3	51382	ATP6V1D	ATPase H+ transporting V1 subunit D	GO:0006879 cellular iron ion homeostasis,GO:0008286 insulin receptor signaling pathway,GO:0015992 proton transport,GO:0033572 transferrin transport,GO:0034220 ion transmembrane transport,GO:0042384 cilium assembly,GO:0045454 cell redox homeostasis,GO:0055085 transmembrane transport,GO:0061512 protein localization to cilium
AHsV10000623	-1.31033	-0.389927	1.31033	down	1.00945	0.0135756	1.00945	up	-1.22864	-0.297063	1.22864	down	1.32272	0.403502	1.32272	up	1.43849	0.524558	1.43849	up	-1.09123	-0.125952	1.09123	down	1.34882	0.431694	1.34882	up	1.13657	0.184687	1.13657	up	-1.18674	-0.247007	1.18674	down	8.24471	7.85479	8.25829	7.94765	8.37935	8.13234	AHsV10000623	ENSG00000135090	XM_011538440.1	51347	TAOK3	TAO kinase 3	GO:0000165 MAPK cascade,GO:0000186 activation of MAPKK activity,GO:0006281 DNA repair,GO:0006468 protein phosphorylation,GO:0006974 cellular response to DNA damage stimulus,GO:0007095 mitotic G2 DNA damage checkpoint,GO:0031098 stress-activated protein kinase signaling cascade,GO:0032874 positive regulation of stress-activated MAPK cascade,GO:0042981 regulation of apoptotic process,GO:0043507 pos…
H200003024	1.35021	0.433186	1.35021	up	1.12529	0.170299	1.12529	up	2.02862	1.0205	2.02862	up	-1.19988	-0.262887	1.19988	down	1.15268	0.204988	1.15268	up	3.18076	1.66937	3.18076	up	-1.30344	-0.382327	1.30344	down	1.76439	0.81917	1.76439	up	2.29978	1.2015	2.29978	up	1.57157	2.00475	1.74186	2.59207	2.20974	3.41124	H200003024	ENSG00000130827	NM_017514.4	55558	PLXNA3	plexin A3	GO:0007275 multicellular organismal development,GO:0007411 axon guidance,GO:0021612 facial nerve structural organization,GO:0021637 trigeminal nerve structural organization,GO:0021766 hippocampus development,GO:0021785 branchiomotor neuron axon guidance,GO:0021860 pyramidal neuron development,GO:0030334 regulation of cell migration,GO:0048841 regulation of axon extension involved in axon guidance…
AHsV10002968	1.39067	0.475778	1.39067	up	1.73429	0.794343	1.73429	up	-2.10967	-1.07702	2.10967	down	1.24709	0.318565	1.24709	up	-4.01691	-2.00609	4.01691	down	-3.23659	-1.69447	3.23659	down	-1.36916	-0.45329	1.36916	down	1.13044	0.176888	1.13044	up	1.54776	0.630177	1.54776	up	6.74565	7.22143	7.53999	5.66863	5.21534	5.84552	AHsV10002968	ENSG00000147419	XR_949432.1	55246	CCDC25	coiled-coil domain containing 25	-
AHsV10002065	1.38019	0.464871	1.38019	up	-1.97469	-0.981625	1.97469	down	1.57029	0.651034	1.57029	up	-2.72545	-1.4465	2.72545	down	5.12047	2.35628	5.12047	up	42.0969	5.39564	42.0969	up	4.50058	2.17011	4.50058	up	13.576	3.76298	13.576	up	3.01649	1.59287	3.01649	up	0.981625	1.4465	1.71983e-07	1.63266	3.80277	5.39564	AHsV10002065	ENSG00000162437	XM_006710738.2	55225	RAVER2	ribonucleoprotein, PTB-binding 2	GO:0000398 mRNA splicing, via spliceosome
H300013164	1.9488	0.962586	1.9488	up	-1.11175	-0.15283	1.11175	down	1.49928	0.584272	1.49928	up	-2.16657	-1.11542	2.16657	down	-1.95233	-0.965197	1.95233	down	1.70065	0.766083	1.70065	up	-1.502	-0.586883	1.502	down	1.02029	0.0289814	1.02029	up	1.53248	0.615864	1.53248	up	2.94183	3.90442	2.789	3.5261	2.93922	3.55508	H300013164	ENSG00000143502	NM_001037175.2	55061	SUSD4	sushi domain containing 4	GO:0006958 complement activation, classical pathway,GO:0030449 regulation of complement activation,GO:0045087 innate immune response,GO:0045957 negative regulation of complement activation, alternative pathway,GO:0045959 negative regulation of complement activation, classical pathway
H200015593	-1.00934	-0.0134125	1.00934	down	-1.0963	-0.13264	1.0963	down	-1.82275	-0.866117	1.82275	down	-1.08615	-0.119227	1.08615	down	1.02214	0.031589	1.02214	up	1.31976	0.400275	1.31976	up	1.84586	0.884294	1.84586	up	2.19429	1.13375	2.19429	up	1.18876	0.249458	1.18876	up	6.66897	6.65555	6.53632	5.80285	6.68714	6.9366	H200015593	ENSG00000138459	NM_017945.3	55032	SLC35A5	solute carrier family 35 member A5	GO:0008643 carbohydrate transport,GO:0015992 proton transport
H200019182	1.02507	0.0357218	1.02507	up	1.26258	0.336377	1.26258	up	-2.01277	-1.00918	2.01277	down	1.2317	0.300655	1.2317	up	-1.80093	-0.848745	1.80093	down	-1.46538	-0.551274	1.46538	down	1.14564	0.196157	1.14564	up	1.73421	0.794282	1.73421	up	1.51375	0.598125	1.51375	up	6.03024	6.06596	6.36661	5.02106	5.21721	5.81534	H200019182	ENSG00000120314	NM_017706.4	54853	WDR55	WD repeat domain 55	GO:0006364 rRNA processing,GO:0008150 biological_process,GO:0042273 ribosomal large subunit biogenesis
DHsGV10002174	1.3889	0.473941	1.3889	up	-1.3313	-0.412837	1.3313	down	-1.26045	-0.333933	1.26045	down	-1.84904	-0.886778	1.84904	down	-2.92041	-1.54617	2.92041	down	1.98609	0.98993	1.98609	up	-1.66821	-0.738299	1.66821	down	1.88038	0.911026	1.88038	up	3.13687	1.64933	3.13687	up	4.20534	4.67928	3.7925	3.87141	3.13311	4.78243	DHsGV10002174	-	-	-	-	-	-
H300019917	-1	0	1	down	-1	0	1	down	-1	0	1	down	-1	0	1	down	-1	0	1	down	-1	0	1	down	-1	0	1	down	-1	0	1	down	-1	0	1	down	1.71983e-07	1.71983e-07	1.71983e-07	1.71983e-07	1.71983e-07	1.71983e-07	H300019917	ENSG00000114541	NM_015123.2	23150	FRMD4B	FERM domain containing 4B	GO:0090162 establishment of epithelial cell polarity
AHsV10002223	1.56244	0.643802	1.56244	up	1.527	0.610696	1.527	up	2.01763	1.01266	2.01763	up	-1.02321	-0.0331061	1.02321	down	2.23192	1.15829	2.23192	up	2.32779	1.21896	2.32779	up	1.72839	0.789425	1.72839	up	1.76173	0.816992	1.76173	up	1.01929	0.0275667	1.01929	up	0.790532	1.43433	1.40123	1.8032	2.59262	2.62019	AHsV10002223	ENSG00000110046	XM_011544868.1	23130	ATG2A	autophagy related 2A	GO:0000045 autophagosome assembly,GO:0000422 mitophagy,GO:0044804 nucleophagy
H300020340	1.16717	0.223015	1.16717	up	1.10606	0.145428	1.10606	up	-1.88655	-0.91575	1.88655	down	-1.05525	-0.0775876	1.05525	down	-2.74577	-1.45721	2.74577	down	-1.23857	-0.308671	1.23857	down	-1.24699	-0.318445	1.24699	down	1.68472	0.752506	1.68472	up	2.10082	1.07095	2.10082	up	4.6386	4.86162	4.78403	3.72285	3.40441	4.47536	H300020340	-	NM_152992.2	22932	POMZP3	POM121 and ZP3 fusion	GO:0008150 biological_process
H200015709	1.37702	0.461551	1.37702	up	1.54527	0.627862	1.54527	up	-4.18143	-2.06399	4.18143	down	1.12219	0.166311	1.12219	up	-4.57176	-2.19275	4.57176	down	-2.99097	-1.58061	2.99097	down	1.25945	0.332795	1.25945	up	2.16032	1.11124	2.16032	up	1.71529	0.77845	1.71529	up	9.33984	9.80139	9.96771	7.27585	7.60864	8.38709	H200015709	ENSG00000114503	NM_001042540.1	22916	NCBP2	nuclear cap binding protein subunit 2	GO:0000184 nuclear-transcribed mRNA catabolic process, nonsense-mediated decay,GO:0000387 spliceosomal snRNP assembly,GO:0000398 mRNA splicing, via spliceosome,GO:0006366 transcription from RNA polymerase II promoter,GO:0006368 transcription elongation from RNA polymerase II promoter,GO:0006369 termination of RNA polymerase II transcription,GO:0006370 7-methylguanosine mRNA capping,GO:0006406 mRN…
H300001196	1.61353	0.690219	1.61353	up	-1.01039	-0.0149069	1.01039	down	-1.10665	-0.146199	1.10665	down	-1.63029	-0.705126	1.63029	down	-2.20948	-1.1437	2.20948	down	1.14256	0.192267	1.14256	up	-1.23738	-0.307286	1.23738	down	1.25141	0.32356	1.25141	up	1.54847	0.630846	1.54847	up	3.81583	4.50605	3.80093	3.66963	3.36235	3.99319	H300001196	-	NM_007244.2	11272	PRR4	proline rich 4 (lacrimal)	GO:0001895 retina homeostasis,GO:0007601 visual perception
H200004392	1.19021	0.251218	1.19021	up	-1.0567	-0.0795598	1.0567	down	3.13677	1.64928	3.13677	up	-1.25769	-0.330778	1.25769	down	3.41287	1.77099	3.41287	up	5.19837	2.37806	5.19837	up	1.29498	0.372925	1.29498	up	1.56832	0.649222	1.56832	up	1.21108	0.276297	1.21108	up	4.0285	4.27972	3.94894	5.67778	6.0507	6.327	H200004392	ENSG00000166073	XM_011521169.1	11245	GPR176	G protein-coupled receptor 176	GO:0007186 G-protein coupled receptor signaling pathway,GO:0007268 synaptic transmission
DHsGV10000047	1.11947	0.162815	1.11947	up	-1.25631	-0.329197	1.25631	down	-1.04907	-0.0691159	1.04907	down	-1.4064	-0.492011	1.4064	down	-1.93619	-0.953219	1.93619	down	1.07775	0.108018	1.07775	up	-1.64865	-0.721289	1.64865	down	-1.11116	-0.152063	1.11116	down	1.48373	0.569226	1.48373	up	2.96658	3.1294	2.63738	2.89746	2.17618	2.7454	DHsGV10000047	ENSG00000102401	NG_013222.1	51566	ARMCX3	armadillo repeat containing, X-linked 3	GO:0034613 cellular protein localization,GO:0045944 positive regulation of transcription from RNA polymerase II promoter
DHsGV10000501	1.45764	0.543633	1.45764	up	1.14465	0.194911	1.14465	up	-1.19608	-0.258316	1.19608	down	-1.27343	-0.348722	1.27343	down	-1.27041	-0.345292	1.27041	down	-1.06583	-0.091979	1.06583	down	1.37236	0.456657	1.37236	up	1.28454	0.361248	1.28454	up	-1.06837	-0.0954094	1.06837	down	4.1211	4.66473	4.31601	3.86278	4.31944	4.22403	DHsGV10000501	ENSG00000180891	XM_011524812.1	404093	CUEDC1	CUE domain containing 1	-
DHsGV10001996	-1	0	1	down	-1	0	1	down	-1	0	1	down	-1	0	1	down	-1	0	1	down	1.54403	0.626702	1.54403	up	-1	0	1	down	1.54403	0.626702	1.54403	up	1.54403	0.626702	1.54403	up	1.71983e-07	1.71983e-07	1.71983e-07	1.71983e-07	1.71983e-07	0.626703	DHsGV10001996	-	-	-	-	-	-
DHsGV10001903	1.14247	0.192153	1.14247	up	1.11226	0.153498	1.11226	up	1.37076	0.454981	1.37076	up	-1.02716	-0.0386543	1.02716	down	-1.01624	-0.0232372	1.01624	down	1.22822	0.296567	1.22822	up	-1.21931	-0.286066	1.21931	down	-1.00341	-0.00491524	1.00341	down	1.21516	0.28115	1.21516	up	4.13062	4.32277	4.28412	4.5856	4.29954	4.58069	DHsGV10001903	ENSG00000069248	NG_011969.1	55746	NUP133	nucleoporin 133kDa	GO:0000278 mitotic cell cycle,GO:0000973 posttranscriptional tethering of RNA polymerase II gene DNA at nuclear periphery,GO:0005975 carbohydrate metabolic process,GO:0006355 regulation of transcription, DNA-templated,GO:0006406 mRNA export from nucleus,GO:0006606 protein import into nucleus,GO:0006999 nuclear pore organization,GO:0007077 mitotic nuclear envelope disassembly,GO:0007264 small GTPa…
CHsGV10001544	1.86597	0.899922	1.86597	up	1.64106	0.714632	1.64106	up	-4.48993	-2.16669	4.48993	down	-1.13705	-0.18529	1.13705	down	-2.30191	-1.20283	2.30191	down	-1.5187	-0.602835	1.5187	down	3.6396	1.86378	3.6396	up	4.8517	2.27849	4.8517	up	1.33303	0.414708	1.33303	up	3.91256	4.81249	4.6272	1.74587	3.60965	4.02436	CHsGV10001544	ENSG00000153982	NM_182569.3	284161	GDPD1	glycerophosphodiester phosphodiesterase domain containing 1	GO:0006629 lipid metabolic process
CHsGV10000948	1.03346	0.0474854	1.03346	up	-1.18597	-0.246072	1.18597	down	1.58423	0.663782	1.58423	up	-1.22566	-0.293557	1.22566	down	1.37247	0.456778	1.37247	up	1.58101	0.660847	1.58101	up	-1.11691	-0.159519	1.11691	down	-1.18839	-0.249007	1.18839	down	-1.06399	-0.089488	1.06399	down	5.44316	5.49064	5.19709	6.10694	5.94742	5.85793	CHsGV10000948	ENSG00000120071	XM_011524632.1	284058	KANSL1	KAT8 regulatory NSL complex subunit 1	GO:0006325 chromatin organization,GO:0043981 histone H4-K5 acetylation,GO:0043982 histone H4-K8 acetylation,GO:0043984 histone H4-K16 acetylation
opHsV0400002099	1.09918	0.136428	1.09918	up	-1.56738	-0.648359	1.56738	down	1.99203	0.994236	1.99203	up	-1.72284	-0.784787	1.72284	down	-1.02241	-0.0319688	1.02241	down	2.1633	1.11323	2.1633	up	-1.85289	-0.889777	1.85289	down	-1.44329	-0.529361	1.44329	down	1.2838	0.360415	1.2838	up	2.07314	2.20957	1.42478	3.06738	2.1776	2.53802	opHsV0400002099	ENSG00000233927	NM_198471.2	256949	KANK3	KN motif and ankyrin repeat domains 3	-
CHsGV10001232	1.11375	0.155426	1.11375	up	1.24366	0.314587	1.24366	up	3.65521	1.86995	3.65521	up	1.11664	0.159161	1.11664	up	1.80768	0.854137	1.80768	up	1.7267	0.788014	1.7267	up	-1.81553	-0.86039	1.81553	down	-1.70214	-0.767352	1.70214	down	1.06661	0.0930381	1.06661	up	1.29943	1.45486	1.61402	3.16938	2.30899	2.40203	CHsGV10001232	ENSG00000176555	NM_001004725.1	256148	OR4S1	olfactory receptor family 4 subfamily S member 1	GO:0007186 G-protein coupled receptor signaling pathway,GO:0050907 detection of chemical stimulus involved in sensory perception,GO:0050911 detection of chemical stimulus involved in sensory perception of smell
AHsV10003442	-1	0	1	down	-1	0	1	down	-1	0	1	down	-1	0	1	down	-1	0	1	down	-1	0	1	down	-1	0	1	down	-1	0	1	down	-1	0	1	down	1.71983e-07	1.71983e-07	1.71983e-07	1.71983e-07	1.71983e-07	1.71983e-07	AHsV10003442	-	XM_005248937.2	221692	PHACTR1	phosphatase and actin regulator 1	GO:0031032 actomyosin structure organization,GO:0031532 actin cytoskeleton reorganization,GO:0043086 negative regulation of catalytic activity,GO:0043149 stress fiber assembly,GO:0048870 cell motility
AHsV10003110	1.53367	0.616989	1.53367	up	-1	0	1	down	-1	0	1	down	-1.53367	-0.616989	1.53367	down	-1.53367	-0.616989	1.53367	down	-1	0	1	down	-1	0	1	down	-1	0	1	down	-1	0	1	down	1.71983e-07	0.616989	1.71983e-07	1.71983e-07	1.71983e-07	1.71983e-07	AHsV10003110	ENSG00000249481	-	221409	SPATS1	spermatogenesis associated, serine-rich 1	-
AHsV10001505	1.23531	0.304872	1.23531	up	1.2353	0.304856	1.2353	up	-3.13719	-1.64948	3.13719	down	-1.00001	-1.52588e-05	1.00001	down	-2.62103	-1.39013	2.62103	down	-1.87753	-0.908833	1.87753	down	1.47858	0.564212	1.47858	up	2.06408	1.0455	2.06408	up	1.39599	0.481286	1.39599	up	8.60001	8.90488	8.90486	6.95053	7.51474	7.99603	AHsV10001505	ENSG00000169689	XM_005256339.2	201254	STRA13	stimulated by retinoic acid 13	GO:0000712 resolution of meiotic recombination intermediates,GO:0006281 DNA repair,GO:0006334 nucleosome assembly,GO:0007067 mitotic nuclear division,GO:0031297 replication fork processing,GO:0031398 positive regulation of protein ubiquitination,GO:0034080 CENP-A containing nucleosome assembly,GO:0036297 interstrand cross-link repair,GO:0051301 cell division,GO:0051382 kinetochore assembly
AHsV10003485	3.74594	1.90533	3.74594	up	1.77596	0.828599	1.77596	up	5.43855	2.44322	5.43855	up	-2.10925	-1.07673	2.10925	down	-1.09419	-0.129864	1.09419	down	2.11476	1.0805	2.11476	up	-1.5886	-0.667757	1.5886	down	-1.44806	-0.534125	1.44806	down	1.09705	0.133632	1.09705	up	0.26434	2.16967	1.09294	2.70756	2.0398	2.17344	AHsV10003485	ENSG00000169621	NM_173545.2	200558	APLF	aprataxin and PNKP like factor	GO:0000012 single strand break repair,GO:0006302 double-strand break repair,GO:0006974 cellular response to DNA damage stimulus,GO:0045191 regulation of isotype switching,GO:0051106 positive regulation of DNA ligation,GO:0090305 nucleic acid phosphodiester bond hydrolysis
AHsV10000052	1.59261	0.671393	1.59261	up	1.1163	0.158725	1.1163	up	1.46948	0.555303	1.46948	up	-1.42669	-0.512669	1.42669	down	1.29455	0.372455	1.29455	up	1.61725	0.693542	1.61725	up	1.40303	0.488545	1.40303	up	1.22856	0.296964	1.22856	up	-1.14202	-0.191582	1.14202	down	9.26898	9.94037	9.4277	9.82428	10.3128	10.1212	AHsV10000052	ENSG00000138867	NR_104286.1	83606	GUCD1	guanylyl cyclase domain containing 1	-
CHsGV10003188	1.00654	0.00939751	1.00654	up	-1.15342	-0.205923	1.15342	down	4.42873	2.14689	4.42873	up	-1.16096	-0.215321	1.16096	down	2.47164	1.30547	2.47164	up	1.99253	0.994604	1.99253	up	-1.78018	-0.832026	1.78018	down	-2.56367	-1.35821	2.56367	down	-1.44012	-0.526185	1.44012	down	5.05742	5.06682	4.8515	7.20431	6.37229	5.8461	CHsGV10003188	ENSG00000238243	NM_001001957.2	343171	OR2W3	olfactory receptor family 2 subfamily W member 3	GO:0007186 G-protein coupled receptor signaling pathway,GO:0007608 sensory perception of smell,GO:0050911 detection of chemical stimulus involved in sensory perception of smell
AHsV10003564	1.0087	0.0124989	1.0087	up	1.04033	0.0570364	1.04033	up	2.1009	1.07101	2.1009	up	1.03135	0.0445375	1.03135	up	1.76895	0.822896	1.76895	up	1.9273	0.94658	1.9273	up	-1.17741	-0.235615	1.17741	down	-1.04782	-0.0673933	1.04782	down	1.12367	0.168221	1.12367	up	6.789	6.80149	6.84603	7.86001	7.62439	7.79261	AHsV10003564	ENSG00000224470	NM_001137675.3	342371	ATXN1L	ataxin 1 like	GO:0000122 negative regulation of transcription from RNA polymerase II promoter,GO:0006351 transcription, DNA-templated,GO:0030198 extracellular matrix organization,GO:0048286 lung alveolus development,GO:1902035 positive regulation of hematopoietic stem cell proliferation
H300004089	-2.45776	-1.29734	2.45776	down	-3.11325	-1.63842	3.11325	down	-6.64081	-2.73136	6.64081	down	-1.2667	-0.341077	1.2667	down	-2.70198	-1.43402	2.70198	down	-2.13308	-1.09294	2.13308	down	-1	0	1	down	-1	0	1	down	-1	0	1	down	2.73136	1.43402	1.09294	1.71983e-07	1.71983e-07	1.71983e-07	H300004089	ENSG00000158164	NM_021992.2	11013	TMSB15A	thymosin beta 15a	GO:0007015 actin filament organization
AHsV10001224	1.09666	0.133118	1.09666	up	-1.04872	-0.0686226	1.04872	down	-16.3609	-4.03218	16.3609	down	-1.15008	-0.20174	1.15008	down	-6.43167	-2.68519	6.43167	down	-3.52542	-1.81779	3.52542	down	2.7897	1.48011	2.7897	up	4.42527	2.14577	4.42527	up	1.58629	0.665657	1.58629	up	4.92821	5.06133	4.85959	0.896025	2.37613	3.04179	AHsV10001224	ENSG00000156162	XM_011516986.1	286148	DPY19L4	dpy-19 like 4 (C. elegans)	GO:0018406 protein C-linked glycosylation via 2'-alpha-mannosyl-L-tryptophan
CHsGV10000801	1.00833	0.0119712	1.00833	up	-1.42894	-0.51495	1.42894	down	1.31623	0.39641	1.31623	up	-1.44085	-0.526922	1.44085	down	1.12631	0.171599	1.12631	up	1.79654	0.845221	1.79654	up	-1.15897	-0.212839	1.15897	down	-1.04691	-0.0661385	1.04691	down	1.10703	0.146701	1.10703	up	2.73211	2.74408	2.21716	3.12852	2.91568	3.06238	CHsGV10000801	ENSG00000175093	NM_080862.2	92369	SPSB4	splA/ryanodine receptor domain and SOCS box containing 4	GO:0016567 protein ubiquitination,GO:0035556 intracellular signal transduction
CHsGV10002409	1.15674	0.21007	1.15674	up	1.0379	0.0536656	1.0379	up	2.37557	1.24827	2.37557	up	-1.11451	-0.156404	1.11451	down	1.71638	0.779371	1.71638	up	1.74808	0.805775	1.74808	up	-1.19651	-0.258833	1.19651	down	-1.30933	-0.388834	1.30933	down	-1.09429	-0.130001	1.09429	down	4.3421	4.55217	4.39576	5.59037	5.33154	5.20154	CHsGV10002409	ENSG00000146858	NM_080660.3	92092	ZC3HAV1L	zinc finger CCCH-type containing, antiviral 1 like	-
H300012732	1.00934	0.013411	1.00934	up	-1.07548	-0.104986	1.07548	down	2.21111	1.14477	2.21111	up	-1.08553	-0.118397	1.08553	down	1.22477	0.292511	1.22477	up	1.61984	0.695852	1.61984	up	-1.78863	-0.838851	1.78863	down	-1.46806	-0.553907	1.46806	down	1.21836	0.284944	1.21836	up	4.4307	4.44411	4.32571	5.57547	4.73662	5.02156	H300012732	ENSG00000124574	NM_033450.2	89845	ABCC10	ATP binding cassette subfamily C member 10	GO:0008152 metabolic process,GO:0055085 transmembrane transport
AHsV10001620	-1	0	1	down	-1	0	1	down	-1	0	1	down	-1	0	1	down	-1	0	1	down	-1	0	1	down	-1	0	1	down	-1	0	1	down	-1	0	1	down	1.71983e-07	1.71983e-07	1.71983e-07	1.71983e-07	1.71983e-07	1.71983e-07	AHsV10001620	ENSG00000139537	NM_033124.4	85478	CCDC65	coiled-coil domain containing 65	-
AHsV10000778	1.12807	0.17386	1.12807	up	1.25211	0.324366	1.25211	up	-1.04505	-0.0635664	1.04505	down	1.10996	0.150506	1.10996	up	1.07787	0.108187	1.07787	up	-1.72877	-0.789744	1.72877	down	1.27069	0.345613	1.27069	up	-1.32117	-0.401811	1.32117	down	-1.67879	-0.747425	1.67879	down	2.84324	3.0171	3.1676	2.77967	3.12528	2.37786	AHsV10000778	ENSG00000204822	NM_032779.3	84865	CCDC142	coiled-coil domain containing 142	-
CHsGV10001935	1.13525	0.183008	1.13525	up	-1.14329	-0.193191	1.14329	down	-1.3224	-0.403157	1.3224	down	-1.29792	-0.376199	1.29792	down	-1.34921	-0.432117	1.34921	down	-1.13243	-0.179427	1.13243	down	1.11269	0.154049	1.11269	up	1.02139	0.03054	1.02139	up	-1.08938	-0.123509	1.08938	down	6.36185	6.54486	6.16866	5.9587	6.11275	5.98924	CHsGV10001935	ENSG00000254858	NM_032683.2	84769	MPV17L2	MPV17 mitochondrial membrane protein-like 2	GO:0061668 mitochondrial ribosome assembly,GO:0070131 positive regulation of mitochondrial translation
AHsV10001635	1.25032	0.322294	1.25032	up	1.12586	0.171034	1.12586	up	-1.06576	-0.0918808	1.06576	down	-1.11054	-0.15126	1.11054	down	-1.0726	-0.101113	1.0726	down	1.17431	0.231817	1.17431	up	1.24234	0.313062	1.24234	up	1.40906	0.494732	1.40906	up	1.1342	0.18167	1.1342	up	9.42953	9.75182	9.60056	9.33765	9.65071	9.83238	AHsV10001635	ENSG00000129197	NR_027685.1	84268	RPAIN	RPA interacting protein	GO:0006261 DNA-dependent DNA replication,GO:0006281 DNA repair,GO:0006310 DNA recombination,GO:0006606 protein import into nucleus,GO:0009411 response to UV
CHsGV10000143	1.15593	0.209054	1.15593	up	1.0885	0.122343	1.0885	up	1.12087	0.164613	1.12087	up	-1.06195	-0.0867119	1.06195	down	1.03588	0.0508571	1.03588	up	1.17817	0.236552	1.17817	up	1.06829	0.0952988	1.06829	up	1.14415	0.194282	1.14415	up	1.07102	0.0989828	1.07102	up	4.50308	4.71213	4.62542	4.66769	4.76299	4.86197	CHsGV10000143	ENSG00000171488	XM_011542285.1	84230	LRRC8C	leucine-rich repeat containing 8 family member C	GO:0044070 regulation of anion transport,GO:0045444 fat cell differentiation,GO:0098656 anion transmembrane transport
AHsV10002009	-1.07789	-0.10821	1.07789	down	1.22218	0.289455	1.22218	up	-2.0043	-1.0031	2.0043	down	1.31737	0.397665	1.31737	up	-1.98218	-0.987087	1.98218	down	-1.48999	-0.575304	1.48999	down	-1.06599	-0.0922003	1.06599	down	1.64404	0.717248	1.64404	up	1.75254	0.809448	1.75254	up	6.35329	6.24508	6.64275	5.3502	5.258	6.06744	AHsV10002009	ENSG00000104299	XM_011544576.1	55756	INTS9	integrator complex subunit 9	GO:0016180 snRNA processing
DHsGV10000440	1.43876	0.524825	1.43876	up	1.23891	0.309072	1.23891	up	2.63183	1.39606	2.63183	up	-1.16131	-0.215753	1.16131	down	-1.16466	-0.219904	1.16466	down	1.09394	0.129533	1.09394	up	-2.13043	-1.09114	2.13043	down	-1.94189	-0.957459	1.94189	down	1.09709	0.133684	1.09709	up	3.0543	3.57913	3.36338	4.45037	3.35922	3.49291	DHsGV10000440	ENSG00000236782	-	-	RP11-96L14.7	-	-
DHsGV10001562	1.01066	0.015305	1.01066	up	-1.05519	-0.0775094	1.05519	down	-1.2268	-0.294895	1.2268	down	-1.06645	-0.0928144	1.06645	down	-1.30327	-0.382141	1.30327	down	-1.05481	-0.0769854	1.05481	down	-1.05113	-0.0719409	1.05113	down	1.10221	0.1404	1.10221	up	1.15857	0.212341	1.15857	up	4.61674	4.63205	4.53923	4.32185	4.2499	4.46225	DHsGV10001562	-	-	-	-	-	-
DHsGV10000736	1.9763	0.982805	1.9763	up	-1.12712	-0.172641	1.12712	down	3.33556	1.73793	3.33556	up	-2.22753	-1.15545	2.22753	down	-1.57114	-0.651814	1.57114	down	1.61229	0.689115	1.61229	up	-2.65174	-1.40694	2.65174	down	-2.33182	-1.22145	2.33182	down	1.1372	0.185484	1.1372	up	2.79821	3.78102	2.62557	4.53614	3.1292	3.31468	DHsGV10000736	ENSG00000146555	NM_152744.3	221935	SDK1	sidekick cell adhesion molecule 1	GO:0007156 homophilic cell adhesion via plasma membrane adhesion molecules,GO:0007416 synapse assembly,GO:0010842 retina layer formation,GO:0048148 behavioral response to cocaine,GO:0060998 regulation of dendritic spine development
H200013712	-1.05935	-0.0831804	1.05935	down	-1.10923	-0.149558	1.10923	down	4.3604	2.12446	4.3604	up	-1.04708	-0.0663776	1.04708	down	3.75477	1.90872	3.75477	up	3.77027	1.91467	3.77027	up	-1.23022	-0.298915	1.23022	down	-1.28285	-0.359351	1.28285	down	-1.04278	-0.0604362	1.04278	down	10.5529	10.4698	10.4034	12.6774	12.3785	12.3181	H200013712	ENSG00000173812	NM_005801.3	10209	EIF1	eukaryotic translation initiation factor 1	GO:0006413 translational initiation,GO:0006446 regulation of translational initiation,GO:0006950 response to stress,GO:0009048 dosage compensation by inactivation of X chromosome
AHsV10002379	-1	0	1	down	-1	0	1	down	-1	0	1	down	-1	0	1	down	-1	0	1	down	-1	0	1	down	-1	0	1	down	-1	0	1	down	-1	0	1	down	1.71983e-07	1.71983e-07	1.71983e-07	1.71983e-07	1.71983e-07	1.71983e-07	AHsV10002379	ENSG00000185087	NM_182562.2	283777	FAM169B	family with sequence similarity 169 member B	-
AHsV10003155	1.33436	0.416146	1.33436	up	1.11473	0.156696	1.11473	up	1.51202	0.596481	1.51202	up	-1.19702	-0.25945	1.19702	down	-1.58249	-0.662195	1.58249	down	-1.47334	-0.559095	1.47334	down	-1.79319	-0.84253	1.79319	down	-1.99845	-0.99888	1.99845	down	-1.11446	-0.15635	1.11446	down	3.52828	3.94443	3.68498	4.12477	3.28223	3.12588	AHsV10003155	ENSG00000198553	NM_199464.2	283518	KCNRG	potassium channel regulator	GO:0051260 protein homooligomerization,GO:1902260 negative regulation of delayed rectifier potassium channel activity
AHsV10002279	1.7845	0.835521	1.7845	up	1.1228	0.167095	1.1228	up	3.06733	1.61698	3.06733	up	-1.58934	-0.668425	1.58934	down	-1.06409	-0.0896192	1.06409	down	1.78119	0.832843	1.78119	up	-1.82903	-0.87108	1.82903	down	-1.53373	-0.617043	1.53373	down	1.19254	0.254037	1.19254	up	0.675088	1.51061	0.842183	2.29207	1.42099	1.67503	AHsV10002279	ENSG00000185105	NM_001145113.2	255275	MYADML2	myeloid-associated differentiation marker-like 2	-
H300017933	1.42928	0.515292	1.42928	up	1.01101	0.0158043	1.01101	up	-3.47604	-1.79744	3.47604	down	-1.41371	-0.499488	1.41371	down	-2.32274	-1.21583	2.32274	down	-1.62539	-0.700782	1.62539	down	2.13896	1.09691	2.13896	up	2.16215	1.11247	2.16215	up	1.01084	0.0155563	1.01084	up	8.56426	9.07955	8.58006	6.76681	7.86372	7.87928	H300017933	ENSG00000205544	NM_152766.3	254863	TMEM256	transmembrane protein 256	GO:0008150 biological_process
H300009469	1.37143	0.45568	1.37143	up	1.01744	0.0249386	1.01744	up	3.07709	1.62157	3.07709	up	-1.34793	-0.430741	1.34793	down	1.14949	0.200994	1.14949	up	1.57598	0.65625	1.57598	up	-1.95192	-0.964891	1.95192	down	-1.91903	-0.940377	1.91903	down	1.01714	0.0245142	1.01714	up	2.08863	2.54431	2.11357	3.7102	2.74531	2.76982	H300009469	ENSG00000159618	XM_006721169.2	221188	ADGRG5	adhesion G protein-coupled receptor G5	GO:0007166 cell surface receptor signaling pathway,GO:0007186 G-protein coupled receptor signaling pathway
CHsGV10000176	-1	0	1	down	-1	0	1	down	-1	0	1	down	-1	0	1	down	-1	0	1	down	-1	0	1	down	-1	0	1	down	-1	0	1	down	-1	0	1	down	1.71983e-07	1.71983e-07	1.71983e-07	1.71983e-07	1.71983e-07	1.71983e-07	CHsGV10000176	ENSG00000165478	XM_005271449.1	220296	HEPACAM	hepatic and glial cell adhesion molecule	GO:0007050 cell cycle arrest,GO:0007155 cell adhesion,GO:0034613 cellular protein localization,GO:0040008 regulation of growth
CHsGV10003920	-1	0	1	down	-1	0	1	down	-1	0	1	down	-1	0	1	down	-1	0	1	down	-1	0	1	down	-1	0	1	down	-1	0	1	down	-1	0	1	down	1.71983e-07	1.71983e-07	1.71983e-07	1.71983e-07	1.71983e-07	1.71983e-07	CHsGV10003920	ENSG00000187889	NM_001004303.4	199920	C1orf168	chromosome 1 open reading frame 168	-
DHsGV10005503	1.00942	0.0135245	1.00942	up	-1.18524	-0.245181	1.18524	down	2.10213	1.07185	2.10213	up	-1.1964	-0.258706	1.1964	down	1.08374	0.116021	1.08374	up	1.24745	0.318983	1.24745	up	-1.9216	-0.942308	1.9216	down	-1.9973	-0.998052	1.9973	down	-1.03939	-0.0557437	1.03939	down	5.92745	5.94098	5.68227	6.99931	6.057	6.00125	DHsGV10005503	-	NR_132322.1	197350	CASP16P	caspase 16, pseudogene	-
CHsGV10003549	1.30291	0.381737	1.30291	up	-1.54665	-0.629151	1.54665	down	2.61993	1.38953	2.61993	up	-2.01515	-1.01089	2.01515	down	1.35859	0.442114	1.35859	up	2.36096	1.23937	2.36096	up	-1.48008	-0.565677	1.48008	down	-1.71631	-0.779307	1.71631	down	-1.1596	-0.21363	1.1596	down	2.43433	2.81607	1.80518	3.82386	3.25818	3.04455	CHsGV10003549	ENSG00000143297	NM_031281.2	83416	FCRL5	Fc receptor like 5	GO:0050859 negative regulation of B cell receptor signaling pathway,GO:0051280 negative regulation of release of sequestered calcium ion into cytosol
AHsV10002659	-1.29633	-0.37443	1.29633	down	1.36279	0.446565	1.36279	up	3.5705	1.83613	3.5705	up	1.76662	0.820996	1.76662	up	1.36316	0.446951	1.36316	up	-2.26667	-1.18057	2.26667	down	-3.39546	-1.76361	3.39546	down	-5.93864	-2.57013	5.93864	down	-1.749	-0.806527	1.749	down	0.734007	0.359576	1.18057	2.57013	0.806527	1.71983e-07	AHsV10002659	ENSG00000188620	NM_001105574.1	340784	HMX3	H6 family homeobox 3	GO:0006351 transcription, DNA-templated,GO:0006355 regulation of transcription, DNA-templated,GO:0007420 brain development,GO:0007566 embryo implantation,GO:0030154 cell differentiation,GO:0042472 inner ear morphogenesis,GO:0050885 neuromuscular process controlling balance,GO:0060135 maternal process involved in female pregnancy
CHsTV10000014	1.45859	0.54457	1.45859	up	-1.00952	-0.0136755	1.00952	down	-1.1312	-0.177848	1.1312	down	-1.47248	-0.558245	1.47248	down	-1.87487	-0.906791	1.87487	down	1.22659	0.294655	1.22659	up	-1.13632	-0.184373	1.13632	down	1.37442	0.458828	1.37442	up	1.56179	0.643201	1.56179	up	1.86152	2.40609	1.84784	1.68367	1.49929	2.1425	CHsTV10000014	ENSG00000173041	NM_001130022.1	340252	ZNF680	zinc finger protein 680	GO:0006351 transcription, DNA-templated,GO:0006355 regulation of transcription, DNA-templated
DHsGV10001390	1.22604	0.294009	1.22604	up	-2.08018	-1.05671	2.08018	down	1.61317	0.689897	1.61317	up	-2.55039	-1.35072	2.55039	down	1.07017	0.0978354	1.07017	up	1.72594	0.787379	1.72594	up	-1.22948	-0.298053	1.22948	down	-1.94427	-0.959226	1.94427	down	-1.58137	-0.661173	1.58137	down	1.4345	1.72851	0.377796	2.1244	1.82635	1.16517	DHsGV10001390	ENSG00000251304	-	-	RP11-321E2.5	-	-
AHsV10001548	-1.49222	-0.577461	1.49222	down	-1.5943	-0.672926	1.5943	down	5.46463	2.45012	5.46463	up	-1.06841	-0.0954647	1.06841	down	6.82331	2.77047	6.82331	up	5.45753	2.44825	5.45753	up	-1.19509	-0.257113	1.19509	down	-1.59638	-0.674804	1.59638	down	-1.33579	-0.41769	1.33579	down	4.83149	4.25403	4.15857	7.28162	7.0245	6.60681	AHsV10001548	ENSG00000179979	NM_175918.3	285464	CRIPAK	cysteine rich PAK1 inhibitor	GO:0006469 negative regulation of protein kinase activity,GO:0033147 negative regulation of intracellular estrogen receptor signaling pathway,GO:0043627 response to estrogen,GO:0051493 regulation of cytoskeleton organization
H300020009	1.32358	0.404444	1.32358	up	1.36317	0.446968	1.36317	up	3.71028	1.89153	3.71028	up	1.02991	0.0425239	1.02991	up	1.93616	0.9532	1.93616	up	1.28661	0.363577	1.28661	up	-1.44782	-0.533886	1.44782	down	-2.11548	-1.08099	2.11548	down	-1.46114	-0.547099	1.46114	down	7.19294	7.59738	7.6399	9.08447	8.55058	8.00348	H300020009	ENSG00000083896	NM_133370.2	91746	YTHDC1	YTH domain containing 1	GO:0006376 mRNA splice site selection
CHsGV10001785	-1.43657	-0.522628	1.43657	down	-2.16989	-1.11762	2.16989	down	-3.30484	-1.72458	3.30484	down	-1.51047	-0.594994	1.51047	down	-2.30051	-1.20195	2.30051	down	-1.52305	-0.60696	1.52305	down	-1	0	1	down	-1	0	1	down	-1	0	1	down	1.72458	1.20195	0.60696	1.71983e-07	1.71983e-07	1.71983e-07	CHsGV10001785	-	NM_001282880.1	91392	ZNF502	zinc finger protein 502	GO:0006351 transcription, DNA-templated,GO:0006355 regulation of transcription, DNA-templated,GO:0044791 positive regulation by host of viral release from host cell,GO:0044794 positive regulation by host of viral process
CHsGV10002697	1.13858	0.187234	1.13858	up	1.37587	0.460346	1.37587	up	1.33838	0.420486	1.33838	up	1.20841	0.273111	1.20841	up	-1.12579	-0.170942	1.12579	down	-1.39787	-0.483232	1.39787	down	-1.32335	-0.404194	1.32335	down	-1.35978	-0.443372	1.35978	down	-1.02753	-0.0391781	1.02753	down	3.92955	4.11679	4.3899	4.35004	3.94585	3.90667	CHsGV10002697	ENSG00000144597	NM_033083.6	85403	EAF1	ELL associated factor 1	GO:0006351 transcription, DNA-templated,GO:0006355 regulation of transcription, DNA-templated
AHsV10000233	-1	0	1	down	-1	0	1	down	3.18995	1.67353	3.18995	up	-1	0	1	down	-1	0	1	down	-1	0	1	down	-3.18995	-1.67353	3.18995	down	-3.18995	-1.67353	3.18995	down	-1	0	1	down	1.71983e-07	1.71983e-07	1.71983e-07	1.67353	1.71983e-07	1.71983e-07	AHsV10000233	ENSG00000198271	NM_033188.3	85289	KRTAP4-5	keratin associated protein 4-5	GO:0007568 aging,GO:0042633 hair cycle
AHsV10001882	1.43612	0.522174	1.43612	up	1.34407	0.426614	1.34407	up	-3.45882	-1.79028	3.45882	down	-1.06848	-0.0955603	1.06848	down	-4.96727	-2.31245	4.96727	down	-4.64891	-2.21689	4.64891	down	-1	0	1	down	-1	0	1	down	-1	0	1	down	1.79028	2.31245	2.21689	1.71983e-07	1.71983e-07	1.71983e-07	AHsV10001882	ENSG00000115318	NM_001289165.1	84695	LOXL3	lysyl oxidase like 3	GO:0001837 epithelial to mesenchymal transition,GO:0006898 receptor-mediated endocytosis,GO:0045892 negative regulation of transcription, DNA-templated,GO:0055114 oxidation-reduction process
AHsV10000758	1.39481	0.480073	1.39481	up	1.45876	0.544745	1.45876	up	-2.26051	-1.17665	2.26051	down	1.04585	0.0646725	1.04585	up	-4.39867	-2.13707	4.39867	down	-2.57647	-1.36539	2.57647	down	-1.39508	-0.480345	1.39508	down	1.27987	0.356001	1.27987	up	1.78552	0.836346	1.78552	up	7.8763	8.35637	8.42105	6.69965	6.21931	7.05565	AHsV10000758	ENSG00000148110	XM_005252277.1	84641	MFSD14B	major facilitator superfamily domain containing 14B	GO:0055085 transmembrane transport
H200019681	1.40715	0.492779	1.40715	up	1.78274	0.834097	1.78274	up	2.84712	1.5095	2.84712	up	1.26691	0.341318	1.26691	up	1.30942	0.388927	1.30942	up	-1.37574	-0.46021	1.37574	down	-1.5452	-0.627797	1.5452	down	-2.19712	-1.13562	2.19712	down	-1.4219	-0.507819	1.4219	down	0.733989	1.22677	1.56809	2.24349	1.6157	1.10788	H200019681	ENSG00000169026	NM_002477.1	4636	MYL5	myosin light chain 5	GO:0006936 muscle contraction,GO:0006937 regulation of muscle contraction
H300014998	1.89185	0.9198	1.89185	up	1.41917	0.505052	1.41917	up	-2.43889	-1.28622	2.43889	down	-1.33307	-0.414748	1.33307	down	-13.5366	-3.75879	13.5366	down	-3.12068	-1.64186	3.12068	down	-2.9338	-1.55277	2.9338	down	1.10912	0.149414	1.10912	up	3.25393	1.70218	3.25393	up	2.83899	3.75879	3.34405	1.55277	1.71983e-07	1.70218	H300014998	ENSG00000240303	NR_132426.1	84129	ACAD11	acyl-CoA dehydrogenase family member 11	GO:0006635 fatty acid beta-oxidation,GO:0033539 fatty acid beta-oxidation using acyl-CoA dehydrogenase,GO:0044255 cellular lipid metabolic process,GO:0044281 small molecule metabolic process,GO:0055088 lipid homeostasis
H200014763	1.43878	0.524841	1.43878	up	1.35178	0.434856	1.35178	up	-1.74925	-0.80674	1.74925	down	-1.06436	-0.0899849	1.06436	down	-3.33517	-1.73776	3.33517	down	-2.2748	-1.18574	2.2748	down	-1.32517	-0.40618	1.32517	down	1.03948	0.0558553	1.03948	up	1.37748	0.462036	1.37748	up	6.80706	7.3319	7.24191	6.00032	5.59414	6.05617	H200014763	ENSG00000013503	NM_001160708.1	55703	POLR3B	polymerase (RNA) III subunit B	GO:0006383 transcription from RNA polymerase III promoter,GO:0006385 transcription elongation from RNA polymerase III promoter,GO:0006386 termination of RNA polymerase III transcription,GO:0010467 gene expression,GO:0032481 positive regulation of type I interferon production,GO:0032728 positive regulation of interferon-beta production,GO:0045087 innate immune response,GO:0045089 positive regulati…
AHsV10003403	2.0217	1.01557	2.0217	up	-1	0	1	down	3.32962	1.73536	3.32962	up	-2.0217	-1.01557	2.0217	down	-2.0217	-1.01557	2.0217	down	1.60571	0.683209	1.60571	up	-3.32962	-1.73536	3.32962	down	-2.07362	-1.05215	2.07362	down	1.60571	0.683209	1.60571	up	1.71983e-07	1.01557	1.71983e-07	1.73536	1.71983e-07	0.68321	AHsV10003403	ENSG00000235994	NM_001129895.2	100128124	HGC6.3	uncharacterized LOC100128124	-
DHsGV10000447	1.21671	0.282991	1.21671	up	-1.46944	-0.555268	1.46944	down	3.4711	1.79539	3.4711	up	-1.78789	-0.838259	1.78789	down	1.62363	0.699227	1.62363	up	2.66223	1.41263	2.66223	up	-1.75708	-0.813176	1.75708	down	-1.91591	-0.938028	1.91591	down	-1.0904	-0.124852	1.0904	down	2.79313	3.07612	2.23786	4.58853	3.77535	3.6505	DHsGV10000447	-	-	-	-	-	-
AHsV10000003	1.36967	0.453828	1.36967	up	-1.41543	-0.501238	1.41543	down	2.30074	1.2021	2.30074	up	-1.93867	-0.955065	1.93867	down	1.41107	0.496786	1.41107	up	1.72494	0.786546	1.72494	up	-1.19043	-0.251484	1.19043	down	-1.88791	-0.916789	1.88791	down	-1.5859	-0.665305	1.5859	down	2.41646	2.87028	1.91522	3.61855	3.36707	2.70176	AHsV10000003	ENSG00000223941	NR_046786.1	100874330	LINC01014	long intergenic non-protein coding RNA 1014	-
DHsGV10003065	1.18204	0.241284	1.18204	up	-1.11261	-0.153954	1.11261	down	1.33994	0.422173	1.33994	up	-1.31516	-0.395238	1.31516	down	-1.2447	-0.315798	1.2447	down	1.07354	0.102376	1.07354	up	-1.41097	-0.496687	1.41097	down	-1.38872	-0.473751	1.38872	down	1.01602	0.0229359	1.01602	up	4.96748	5.20876	4.81352	5.38965	4.89296	4.9159	DHsGV10003065	ENSG00000261842	-	-	RP11-143I21.1	-	-
CHsGV10000834	1.59783	0.676111	1.59783	up	-1.16033	-0.21453	1.16033	down	-20.1521	-4.33286	20.1521	down	-1.854	-0.890641	1.854	down	-1.04659	-0.0656991	1.04659	down	1.68443	0.752259	1.68443	up	30.7661	4.94327	30.7661	up	29.2545	4.87059	29.2545	up	-1.05167	-0.0726824	1.05167	down	4.33286	5.00897	4.11833	1.71983e-07	4.94327	4.87059	CHsGV10000834	ENSG00000139044	NM_173593.3	283358	B4GALNT3	beta-1,4-N-acetyl-galactosaminyltransferase 3	GO:0008152 metabolic process
DHsGV10003721	1.26445	0.338505	1.26445	up	-1.1241	-0.168772	1.1241	down	2.7031	1.43462	2.7031	up	-1.42136	-0.507277	1.42136	down	-1.05535	-0.0777256	1.05535	down	1.4219	0.507824	1.4219	up	-2.25611	-1.17384	2.25611	down	-2.13697	-1.09556	2.13697	down	1.05575	0.0782735	1.05575	up	2.18394	2.52244	2.01517	3.61855	2.44472	2.52299	DHsGV10003721	-	-	-	-	-	-
AHsV10000972	1.00811	0.0116538	1.00811	up	-1.41827	-0.504137	1.41827	down	1.5912	0.670115	1.5912	up	-1.42978	-0.515791	1.42978	down	-1.42978	-0.515791	1.42978	down	2.44289	1.28859	2.44289	up	-2.25676	-1.17425	2.25676	down	1.08248	0.114337	1.08248	up	2.44289	1.28859	2.44289	up	0.504137	0.515791	1.71983e-07	1.17425	1.71983e-07	1.28859	AHsV10000972	ENSG00000229415	NM_001101341.1	253970	SFTA3	surfactant associated 3	GO:0044267 cellular protein metabolic process
CHsGV10001659	-1.11837	-0.1614	1.11837	down	-1.03344	-0.0474521	1.03344	down	2.70918	1.43786	2.70918	up	1.08219	0.113948	1.08219	up	1.80218	0.849743	1.80218	up	1.88088	0.911407	1.88088	up	-1.68123	-0.749514	1.68123	down	-1.48854	-0.573903	1.48854	down	1.12944	0.175612	1.12944	up	1.7231	1.5617	1.67564	3.16095	2.41144	2.58705	CHsGV10001659	ENSG00000197272	XM_011545780.1	246778	IL27	interleukin 27	GO:0006954 inflammatory response,GO:0009617 response to bacterium,GO:0042129 regulation of T cell proliferation,GO:0045078 positive regulation of interferon-gamma biosynthetic process,GO:0045087 innate immune response,GO:0045625 regulation of T-helper 1 cell differentiation,GO:0050688 regulation of defense response to virus
AHsV10000533	-1	0	1	down	-1	0	1	down	-1	0	1	down	-1	0	1	down	-1	0	1	down	-1	0	1	down	-1	0	1	down	-1	0	1	down	-1	0	1	down	1.71983e-07	1.71983e-07	1.71983e-07	1.71983e-07	1.71983e-07	1.71983e-07	AHsV10000533	ENSG00000182010	XM_011539462.1	219790	RTKN2	rhotekin 2	GO:0007165 signal transduction,GO:0008284 positive regulation of cell proliferation,GO:0030097 hemopoiesis
H300009588	1.11103	0.151903	1.11103	up	1.0898	0.124066	1.0898	up	2.04833	1.03445	2.04833	up	-1.01948	-0.027837	1.01948	down	1.1779	0.236217	1.1779	up	1.09695	0.133494	1.09695	up	-1.56518	-0.646331	1.56518	down	-1.71343	-0.776891	1.71343	down	-1.09472	-0.13056	1.09472	down	3.30381	3.45571	3.42787	4.33826	3.69192	3.56137	H300009588	ENSG00000176542	NM_001009899.3	205717	USF3	upstream transcription factor family member 3	GO:0006491 N-glycan processing
AHsV10002689	1.40009	0.485517	1.40009	up	1.30042	0.378974	1.30042	up	10.5396	3.39774	10.5396	up	-1.07664	-0.106542	1.07664	down	5.04564	2.33504	5.04564	up	3.70743	1.89042	3.70743	up	-1.49194	-0.577188	1.49194	down	-2.18608	-1.12835	2.18608	down	-1.46526	-0.551158	1.46526	down	5.40969	5.89521	5.78866	8.80743	8.23024	7.67908	AHsV10002689	ENSG00000151065	XM_011520928.1	196513	DCP1B	decapping mRNA 1B	GO:0000184 nuclear-transcribed mRNA catabolic process, nonsense-mediated decay,GO:0000288 nuclear-transcribed mRNA catabolic process, deadenylation-dependent decay,GO:0000290 deadenylation-dependent decapping of nuclear-transcribed mRNA,GO:0010467 gene expression,GO:0031087 deadenylation-independent decapping of nuclear-transcribed mRNA,GO:0043085 positive regulation of catalytic activity,GO:0043…
DHsGV10003707	2.25079	1.17043	2.25079	up	-1.26156	-0.335211	1.26156	down	3.54056	1.82398	3.54056	up	-2.83951	-1.50564	2.83951	down	-1.52248	-0.606421	1.52248	down	2.27591	1.18645	2.27591	up	-2.3949	-1.25997	2.3949	down	-1.96257	-0.972741	1.96257	down	1.22029	0.287227	1.22029	up	1.52676	2.69719	1.19155	3.35074	2.09077	2.378	DHsGV10003707	-	-	-	-	-	-
CHsTV10000187	1.99807	0.998605	1.99807	up	1.62773	0.702858	1.62773	up	-2.77755	-1.47381	2.77755	down	-1.22752	-0.295748	1.22752	down	-13.3308	-3.7367	13.3308	down	-11.9811	-3.58269	11.9811	down	-2.40207	-1.26428	2.40207	down	-2.65006	-1.40602	2.65006	down	-1.10324	-0.141745	1.10324	down	6.60478	7.60339	7.30764	5.13097	3.86669	3.72495	CHsTV10000187	ENSG00000146054	NM_203296.1	81786	TRIM7	tripartite motif containing 7	-
DHsGV10005587	1.75616	0.812427	1.75616	up	1.48379	0.569289	1.48379	up	-5.50746	-2.46139	5.50746	down	-1.18356	-0.243139	1.18356	down	-5.37957	-2.42749	5.37957	down	-3.02224	-1.59562	3.02224	down	1.79791	0.846324	1.79791	up	2.70393	1.43506	2.70393	up	1.50393	0.588734	1.50393	up	4.82616	5.63859	5.39545	2.36477	3.2111	3.79983	DHsGV10005587	ENSG00000212978	NR_036496.1	339803	LOC339803	uncharacterized LOC339803	-
CHsGV10003250	2.33352	1.22251	2.33352	up	1.29958	0.378046	1.29958	up	1.29931	0.377751	1.29931	up	-1.7956	-0.844464	1.7956	down	-2.68483	-1.42483	2.68483	down	-1.2858	-0.362669	1.2858	down	-1.49492	-0.58007	1.49492	down	-1.28554	-0.362374	1.28554	down	1.16288	0.217696	1.16288	up	1.62331	2.84582	2.00135	2.00106	1.42099	1.63869	CHsGV10003250	-	NM_001297763.1	339327	ZNF546	zinc finger protein 546	GO:0006351 transcription, DNA-templated,GO:0006355 regulation of transcription, DNA-templated
AHsV10000551	1.59926	0.677403	1.59926	up	1.39316	0.478365	1.39316	up	-17.5829	-4.1361	17.5829	down	-1.14793	-0.199039	1.14793	down	-15.4678	-3.9512	15.4678	down	-6.12111	-2.61379	6.12111	down	1.81794	0.862304	1.81794	up	4.00186	2.00067	4.00186	up	2.20132	1.13837	2.20132	up	8.01608	8.69348	8.49444	3.87998	4.74228	5.88065	AHsV10000551	ENSG00000134330	NM_001039613.1	285148	IAH1	isoamyl acetate-hydrolyzing esterase 1 homolog	GO:0016042 lipid catabolic process
DHsGV10003751	1.0865	0.119686	1.0865	up	-1.09444	-0.130199	1.09444	down	1.70223	0.767427	1.70223	up	-1.18911	-0.249885	1.18911	down	-1.39485	-0.480108	1.39485	down	-1.13255	-0.179572	1.13255	down	-2.18533	-1.12785	2.18533	down	-2.10993	-1.0772	2.10993	down	1.03573	0.0506515	1.03573	up	4.6489	4.76858	4.5187	5.41632	4.28847	4.33913	DHsGV10003751	ENSG00000228901	-	100874480	HMGN2P36	high mobility group nucleosomal binding domain 2 pseudogene 36	-
CHsGV10000648	-1.0939	-0.129485	1.0939	down	-1.10434	-0.143179	1.10434	down	-1.34459	-0.427167	1.34459	down	-1.00954	-0.0136943	1.00954	down	-1.25507	-0.327774	1.25507	down	-1.15492	-0.207792	1.15492	down	-1.02108	-0.0300908	1.02108	down	1.05423	0.0761962	1.05423	up	1.07645	0.106287	1.07645	up	4.64386	4.51438	4.50068	4.21669	4.1866	4.29289	CHsGV10000648	ENSG00000164953	XR_428387.1	91147	TMEM67	transmembrane protein 67	GO:0006996 organelle organization,GO:0007368 determination of left/right symmetry,GO:0007507 heart development,GO:0010826 negative regulation of centrosome duplication,GO:0030433 ER-associated ubiquitin-dependent protein catabolic process,GO:0042384 cilium assembly,GO:0060271 cilium morphogenesis
H200020242	-1.15818	-0.211862	1.15818	down	-1.64426	-0.717439	1.64426	down	1.77696	0.829408	1.77696	up	-1.41969	-0.505577	1.41969	down	-1.68392	-0.751823	1.68392	down	1.57377	0.654224	1.57377	up	-3.46557	-1.79309	3.46557	down	-1.85655	-0.892624	1.85655	down	1.86667	0.90047	1.86667	up	0.963686	0.751824	0.246246	1.79309	1.71983e-07	0.90047	H200020242	ENSG00000137033	XM_011518061.1	90865	IL33	interleukin 33	GO:0002686 negative regulation of leukocyte migration,GO:0002826 negative regulation of T-helper 1 type immune response,GO:0002830 positive regulation of type 2 immune response,GO:0006351 transcription, DNA-templated,GO:0032436 positive regulation of proteasomal ubiquitin-dependent protein catabolic process,GO:0032689 negative regulation of interferon-gamma production,GO:0032736 positive regulati…
CHsGV10001296	1.40792	0.493562	1.40792	up	1.54604	0.628574	1.54604	up	-3.45147	-1.78721	3.45147	down	1.0981	0.135013	1.0981	up	-6.51537	-2.70385	6.51537	down	-6.32975	-2.66215	6.32975	down	-1.34078	-0.423073	1.34078	down	-1.18621	-0.246363	1.18621	down	1.1303	0.17671	1.1303	up	4.7848	5.27837	5.41338	2.99759	2.57452	2.75123	CHsGV10001296	ENSG00000213390	NM_001204300.1	84986	ARHGAP19	Rho GTPase activating protein 19	GO:0007264 small GTPase mediated signal transduction,GO:0043547 positive regulation of GTPase activity,GO:0051056 regulation of small GTPase mediated signal transduction
AHsV10000294	-2.30386	-1.20405	2.30386	down	-2.30386	-1.20405	2.30386	down	-2.30386	-1.20405	2.30386	down	-1	0	1	down	-1	0	1	down	-1	0	1	down	-1	0	1	down	-1	0	1	down	-1	0	1	down	1.20405	1.71983e-07	1.71983e-07	1.71983e-07	1.71983e-07	1.71983e-07	AHsV10000294	ENSG00000131746	XM_005257744.1	84951	TNS4	tensin 4	GO:0006915 apoptotic process,GO:0008104 protein localization
CHsGV10003375	1.17107	0.227826	1.17107	up	-1.37378	-0.458155	1.37378	down	2.60549	1.38156	2.60549	up	-1.6088	-0.685981	1.6088	down	1.05774	0.0809908	1.05774	up	1.71655	0.779508	1.71655	up	-2.10342	-1.07274	2.10342	down	-2.08523	-1.0602	2.08523	down	1.00873	0.0125365	1.00873	up	3.17162	3.39945	2.71347	4.55318	3.48044	3.49297	CHsGV10003375	ENSG00000116981	NM_032526.2	84618	NT5C1A	5'-nucleotidase, cytosolic IA	GO:0006144 purine nucleobase metabolic process,GO:0006195 purine nucleotide catabolic process,GO:0006206 pyrimidine nucleobase metabolic process,GO:0009116 nucleoside metabolic process,GO:0009128 purine nucleoside monophosphate catabolic process,GO:0016311 dephosphorylation,GO:0044281 small molecule metabolic process,GO:0046085 adenosine metabolic process,GO:0046135 pyrimidine nucleoside cataboli…
CHsGV10002274	1.25845	0.331654	1.25845	up	1.1923	0.253746	1.1923	up	-2.20817	-1.14285	2.20817	down	-1.05549	-0.0779071	1.05549	down	-1.86165	-0.896584	1.86165	down	-1.38872	-0.473752	1.38872	down	1.4927	0.577921	1.4927	up	1.89585	0.922847	1.89585	up	1.27009	0.344925	1.27009	up	5.10089	5.43255	5.35464	3.95804	4.53596	4.88089	CHsGV10002274	-	XM_011536185.1	84498	FAM120B	family with sequence similarity 120B	GO:0006351 transcription, DNA-templated,GO:0006355 regulation of transcription, DNA-templated,GO:0030154 cell differentiation
AHsV10000725	-1.46375	-0.549674	1.46375	down	-1.24693	-0.318384	1.24693	down	-1.46375	-0.549674	1.46375	down	1.17388	0.23129	1.17388	up	-1	0	1	down	-1.17388	-0.23129	1.17388	down	-1	0	1	down	-1	0	1	down	-1	0	1	down	0.549674	1.71983e-07	0.23129	1.71983e-07	1.71983e-07	1.71983e-07	AHsV10000725	ENSG00000161270	NM_032123.6	84063	KIRREL2	kin of IRRE like 2 (Drosophila)	GO:0001933 negative regulation of protein phosphorylation,GO:0007155 cell adhesion,GO:0016337 single organismal cell-cell adhesion
DHsTV10000181	-1	0	1	down	-1	0	1	down	-1	0	1	down	-1	0	1	down	-1	0	1	down	-1	0	1	down	-1	0	1	down	-1	0	1	down	-1	0	1	down	1.71983e-07	1.71983e-07	1.71983e-07	1.71983e-07	1.71983e-07	1.71983e-07	DHsTV10000181	ENSG00000234085	-	-	RP11-368M16.7	-	-
H200003565	1.22379	0.291361	1.22379	up	1.14482	0.195116	1.14482	up	1.37173	0.455998	1.37173	up	-1.06899	-0.0962448	1.06899	down	-1.11904	-0.162263	1.11904	down	-1.09102	-0.125673	1.09102	down	-1.25432	-0.3269	1.25432	down	-1.30727	-0.386556	1.30727	down	-1.04222	-0.0596552	1.04222	down	4.6155	4.90686	4.81062	5.0715	4.7446	4.68494	H200003565	ENSG00000133243	NM_017797.3	55643	BTBD2	BTB domain containing 2	-
DHsGV10004159	1.26543	0.339623	1.26543	up	1.51393	0.598303	1.51393	up	-1.86615	-0.900069	1.86615	down	1.19638	0.258679	1.19638	up	-2.11333	-1.07952	2.11333	down	-2.94213	-1.55686	2.94213	down	1.11742	0.160171	1.11742	up	-1.04138	-0.0584912	1.04138	down	-1.16365	-0.218662	1.16365	down	8.50512	8.84475	9.10342	7.60505	7.76522	7.54656	DHsGV10004159	ENSG00000255191	-	-	RP11-626H12.1	-	-
AHsV10002489	-1	0	1	down	-1	0	1	down	-1	0	1	down	-1	0	1	down	-1	0	1	down	-1	0	1	down	-1	0	1	down	-1	0	1	down	-1	0	1	down	1.71983e-07	1.71983e-07	1.71983e-07	1.71983e-07	1.71983e-07	1.71983e-07	AHsV10002489	ENSG00000205269	XR_925986.1	100113407	TMEM170B	transmembrane protein 170B	-
DHsGV10005392	2.3546	1.23548	2.3546	up	1.47717	0.562837	1.47717	up	3.45646	1.7893	3.45646	up	-1.59399	-0.672647	1.59399	down	-1.66182	-0.732762	1.66182	down	1.14842	0.19965	1.14842	up	-2.43948	-1.28657	2.43948	down	-2.03751	-1.02681	2.03751	down	1.19728	0.259765	1.19728	up	1.07569	2.31117	1.63852	2.86498	1.57841	1.83817	DHsGV10005392	ENSG00000229239	-	-	RP11-223J15.2	-	-
AHsV10003015	-1	0	1	down	-1	0	1	down	-1	0	1	down	-1	0	1	down	-1	0	1	down	-1	0	1	down	-1	0	1	down	-1	0	1	down	-1	0	1	down	1.71983e-07	1.71983e-07	1.71983e-07	1.71983e-07	1.71983e-07	1.71983e-07	AHsV10003015	ENSG00000151838	XM_011537130.1	729665	CCDC175	coiled-coil domain containing 175	-
AHsV10001981	1.07234	0.100758	1.07234	up	1.32309	0.403914	1.32309	up	-1	0	1	down	1.23384	0.303156	1.23384	up	-1.07234	-0.100758	1.07234	down	-1.32309	-0.403914	1.32309	down	-1	0	1	down	-1	0	1	down	-1	0	1	down	1.71983e-07	0.100758	0.403915	1.71983e-07	1.71983e-07	1.71983e-07	AHsV10001981	ENSG00000185352	NM_153456.3	266722	HS6ST3	heparan sulfate 6-O-sulfotransferase 3	GO:0015015 heparan sulfate proteoglycan biosynthetic process, enzymatic modification
CHsGV10001140	1.09534	0.131382	1.09534	up	-1.11464	-0.156581	1.11464	down	1.75136	0.808473	1.75136	up	-1.22091	-0.287962	1.22091	down	2.09596	1.06761	2.09596	up	2.63316	1.39679	2.63316	up	1.31087	0.390523	1.31087	up	1.34886	0.431741	1.34886	up	1.02898	0.0412178	1.02898	up	5.35237	5.48375	5.19579	6.16084	6.55137	6.59258	CHsGV10001140	ENSG00000178038	NR_033815.1	259173	ALS2CL	ALS2 C-terminal like	GO:0007032 endosome organization,GO:0035023 regulation of Rho protein signal transduction,GO:0043547 positive regulation of GTPase activity
AHsV10001367	-1	0	1	down	-1	0	1	down	-1	0	1	down	-1	0	1	down	-1	0	1	down	-1	0	1	down	-1	0	1	down	-1	0	1	down	-1	0	1	down	1.71983e-07	1.71983e-07	1.71983e-07	1.71983e-07	1.71983e-07	1.71983e-07	AHsV10001367	ENSG00000155026	XM_005249834.3	728194	RSPH10B2	radial spoke head 10 homolog B2 (Chlamydomonas)	-
CHsTV10000025	-1	0	1	down	-1	0	1	down	-1	0	1	down	-1	0	1	down	-1	0	1	down	-1	0	1	down	-1	0	1	down	-1	0	1	down	-1	0	1	down	1.71983e-07	1.71983e-07	1.71983e-07	1.71983e-07	1.71983e-07	1.71983e-07	CHsTV10000025	ENSG00000146776	XR_927412.1	222255	ATXN7L1	ataxin 7 like 1	-
AHsV10000865	1.9775	0.983674	1.9775	up	-1.41073	-0.496442	1.41073	down	2.52658	1.33719	2.52658	up	-2.78971	-1.48012	2.78971	down	1.08394	0.116287	1.08394	up	2.34959	1.23241	2.34959	up	-1.17872	-0.237227	1.17872	down	-1.517	-0.601219	1.517	down	-1.28698	-0.363992	1.28698	down	3.18665	4.17033	2.69021	4.52384	4.28661	3.92262	AHsV10000865	ENSG00000157303	XM_011518362.1	203328	SUSD3	sushi domain containing 3	-
AHsV10002501	1.58958	0.668648	1.58958	up	-1.18476	-0.244592	1.18476	down	2.62928	1.39467	2.62928	up	-1.88327	-0.913239	1.88327	down	1.10357	0.142174	1.10357	up	2.69707	1.43139	2.69707	up	-1.49884	-0.583846	1.49884	down	-1.15498	-0.207864	1.15498	down	1.29772	0.375982	1.29772	up	3.26806	3.93671	3.02347	4.66273	4.07888	4.45487	AHsV10002501	ENSG00000169302	NM_001287740.1	202374	STK32A	serine/threonine kinase 32A	GO:0018105 peptidyl-serine phosphorylation,GO:0035556 intracellular signal transduction,GO:0098779 mitophagy in response to mitochondrial depolarization
CHsGV10001931	1.82045	0.864293	1.82045	up	-1.12816	-0.173966	1.12816	down	1.64701	0.719845	1.64701	up	-2.05375	-1.03826	2.05375	down	-4.51885	-2.17596	4.51885	down	1.92752	0.946743	1.92752	up	-4.08832	-2.03151	4.08832	down	1.03737	0.0529327	1.03737	up	4.24111	2.08444	4.24111	up	1.31166	2.17596	1.1377	2.03151	1.71983e-07	2.08444	CHsGV10001931	ENSG00000140873	XM_006721158.2	170692	ADAMTS18	ADAM metallopeptidase with thrombospondin type 1 motif 18	GO:0001654 eye development,GO:0006508 proteolysis,GO:0090331 negative regulation of platelet aggregation
CHsGV10003950	1.09408	0.129714	1.09408	up	-1.34338	-0.425868	1.34338	down	-4.36204	-2.125	4.36204	down	-1.46976	-0.555582	1.46976	down	-4.7724	-2.25472	4.7724	down	-1.15233	-0.204553	1.15233	down	-1	0	1	down	2.81782	1.49458	2.81782	up	2.81782	1.49458	2.81782	up	2.125	2.25472	1.69913	1.71983e-07	1.71983e-07	1.49458	CHsGV10003950	-	NM_001010862.2	169981	SPIN3	spindlin family member 3	GO:0007276 gamete generation
H300015926	-1.32998	-0.411401	1.32998	down	-1.29884	-0.377219	1.29884	down	2.44546	1.2901	2.44546	up	1.02398	0.0341817	1.02398	up	1.9312	0.949497	1.9312	up	1.94529	0.959984	1.94529	up	-1.68414	-0.752008	1.68414	down	-1.63279	-0.707339	1.63279	down	1.03145	0.0446691	1.03145	up	1.70308	1.29168	1.32586	2.99319	2.24118	2.28585	H300015926	ENSG00000162129	XM_011545289.1	81570	CLPB	ClpB homolog, mitochondrial AAA ATPase chaperonin	GO:0008152 metabolic process,GO:0034605 cellular response to heat
AHsV10001512	-1.37935	-0.463986	1.37935	down	-1.77726	-0.829651	1.77726	down	-4.36207	-2.12501	4.36207	down	-1.28848	-0.365665	1.28848	down	1.00879	0.0126302	1.00879	up	1.53882	0.621824	1.53882	up	3.19023	1.67366	3.19023	up	3.77686	1.91719	3.77686	up	1.18388	0.243529	1.18388	up	2.12501	1.66103	1.29536	1.71983e-07	1.67366	1.91719	AHsV10001512	ENSG00000198673	XM_011538275.1	338811	FAM19A2	family with sequence similarity 19 (chemokine (C-C motif)-like), member A2	-
CHsGV10001999	1.45973	0.545702	1.45973	up	-1.31426	-0.394251	1.31426	down	1.37619	0.460677	1.37619	up	-1.91847	-0.939953	1.91847	down	-1.08867	-0.122561	1.08867	down	2.52999	1.33913	2.52999	up	-1.02636	-0.0375357	1.02636	down	1.39882	0.484206	1.39882	up	1.43569	0.521741	1.43569	up	3.82048	4.36618	3.42623	4.28116	4.24362	4.76536	CHsGV10001999	ENSG00000184330	NM_176823.3	338324	S100A7A	S100 calcium binding protein A7A	-
H300014460	1.33953	0.421729	1.33953	up	1.30967	0.389205	1.30967	up	1.4173	0.503141	1.4173	up	-1.0228	-0.0325246	1.0228	down	1.41416	0.499941	1.41416	up	1.97899	0.984765	1.97899	up	1.33656	0.418529	1.33656	up	1.82871	0.870828	1.82871	up	1.36822	0.452299	1.36822	up	1.32582	1.74755	1.71503	1.82896	2.24749	2.69979	H300014460	ENSG00000177000	NM_001010881.1	284498	C1orf167	chromosome 1 open reading frame 167	-
AHsV10002368	1.03118	0.0442905	1.03118	up	-1.06775	-0.0945747	1.06775	down	-6.69132	-2.74229	6.69132	down	-1.10104	-0.138865	1.10104	down	-16.9435	-4.08266	16.9435	down	-2.64961	-1.40578	2.64961	down	-2.4556	-1.29608	2.4556	down	2.36516	1.24194	2.36516	up	5.8079	2.53802	5.8079	up	4.03837	4.08266	3.9438	1.29608	1.71983e-07	2.53802	AHsV10002368	ENSG00000167637	NM_181845.1	284349	ZNF283	zinc finger protein 283	GO:0006351 transcription, DNA-templated,GO:0006355 regulation of transcription, DNA-templated
H200007122	1.20783	0.272418	1.20783	up	1.26713	0.34156	1.26713	up	-1.99446	-0.996002	1.99446	down	1.04909	0.0691423	1.04909	up	-1.82024	-0.864129	1.82024	down	-1.07228	-0.100676	1.07228	down	1.32344	0.404291	1.32344	up	2.35689	1.23689	2.35689	up	1.78089	0.832595	1.78089	up	7.80437	8.07678	8.14593	6.80837	7.21266	8.04525	H200007122	ENSG00000180398	NM_001171511.2	90411	MCFD2	multiple coagulation factor deficiency 2	GO:0006888 ER to Golgi vesicle-mediated transport,GO:0015031 protein transport,GO:0018279 protein N-linked glycosylation via asparagine,GO:0043687 post-translational protein modification,GO:0044267 cellular protein metabolic process,GO:0048208 COPII vesicle coating,GO:0061024 membrane organization
AHsV10000402	1.30229	0.38105	1.30229	up	1.20388	0.26769	1.20388	up	-9.5844	-3.26069	9.5844	down	-1.08174	-0.11336	1.08174	down	-11.4563	-3.51807	11.4563	down	-4.46251	-2.15786	4.46251	down	1.0895	0.123665	1.0895	up	2.58564	1.37052	2.58564	up	2.37324	1.24686	2.37324	up	5.97198	6.35303	6.23967	2.71129	2.83495	4.08181	AHsV10000402	ENSG00000118420	XR_942622.1	90025	UBE3D	ubiquitin protein ligase E3D	GO:0016567 protein ubiquitination
H200002343	-1.28733	-0.364387	1.28733	down	-1.25219	-0.324458	1.25219	down	-3.87782	-1.95524	3.87782	down	1.02806	0.0399289	1.02806	up	-3.17164	-1.66523	3.17164	down	-2.8374	-1.50457	2.8374	down	-1.0529	-0.0743732	1.0529	down	1.09143	0.126217	1.09143	up	1.14917	0.200591	1.14917	up	6.16815	5.80377	5.84369	4.21291	4.13854	4.33913	H200002343	ENSG00000120539	XM_011519751.1	84930	MASTL	microtubule associated serine/threonine kinase like	GO:0000086 G2/M transition of mitotic cell cycle,GO:0000278 mitotic cell cycle,GO:0006974 cellular response to DNA damage stimulus,GO:0007067 mitotic nuclear division,GO:0007147 female meiosis II,GO:0018105 peptidyl-serine phosphorylation,GO:0034048 negative regulation of protein phosphatase type 2A activity,GO:0035556 intracellular signal transduction,GO:0051301 cell division,GO:0051487 activati…
H200018896	1.20329	0.266988	1.20329	up	-1.23734	-0.307244	1.23734	down	-1.46542	-0.551315	1.46542	down	-1.48888	-0.574232	1.48888	down	-1.73368	-0.79384	1.73368	down	1.09685	0.133362	1.09685	up	1.0171	0.0244632	1.0171	up	1.29903	0.377433	1.29903	up	1.27719	0.35297	1.27719	up	4.90699	5.17398	4.59975	4.35567	4.38014	4.73311	H200018896	ENSG00000121289	NM_032816.4	84902	CEP89	centrosomal protein 89kDa	GO:0006996 organelle organization,GO:0035058 nonmotile primary cilium assembly,GO:0042384 cilium assembly
H200016576	1.24701	0.318468	1.24701	up	1.10885	0.149066	1.10885	up	-5.82311	-2.54179	5.82311	down	-1.12459	-0.169402	1.12459	down	-4.81406	-2.26725	4.81406	down	-2.71123	-1.43895	2.71123	down	1.50838	0.593004	1.50838	up	2.38157	1.25191	2.38157	up	1.57889	0.658907	1.57889	up	6.31372	6.63219	6.46279	3.77193	4.36493	5.02384	H200016576	ENSG00000170903	XM_011543022.1	84437	MSANTD4	Myb/SANT DNA binding domain containing 4 with coiled-coils	-
CHsGV10002156	1.46285	0.548779	1.46285	up	1.20522	0.269297	1.20522	up	-1.887	-0.916093	1.887	down	-1.21376	-0.279483	1.21376	down	-3.03126	-1.59992	3.03126	down	-2.22496	-1.15378	2.22496	down	-1.09813	-0.135044	1.09813	down	1.02215	0.0316114	1.02215	up	1.12245	0.166656	1.12245	up	9.19768	9.74646	9.46697	8.28159	8.14654	8.3132	CHsGV10002156	ENSG00000183011	XM_011524037.1	84316	NAA38	N(alpha)-acetyltransferase 38, NatC auxiliary subunit	GO:0043066 negative regulation of apoptotic process
AHsV10002582	2.4115	1.26993	2.4115	up	1.11251	0.153818	1.11251	up	-1.20186	-0.265275	1.20186	down	-2.16762	-1.11611	2.16762	down	-8.35794	-3.06315	8.35794	down	-8.04194	-3.00754	8.04194	down	-2.88374	-1.52794	2.88374	down	-6.01453	-2.58845	6.01453	down	-2.08567	-1.06051	2.08567	down	5.09721	6.36714	5.25103	4.83194	3.304	2.24349	AHsV10002582	ENSG00000182612	NR_110866.1	83882	TSPAN10	tetraspanin 10	GO:0007166 cell surface receptor signaling pathway,GO:0045747 positive regulation of Notch signaling pathway,GO:0072594 establishment of protein localization to organelle,GO:0090002 establishment of protein localization to plasma membrane
H200016523	-1	0	1	down	1.64355	0.716818	1.64355	up	2.34214	1.22783	2.34214	up	1.64355	0.716818	1.64355	up	-1	0	1	down	1.69887	0.764572	1.69887	up	-2.34214	-1.22783	2.34214	down	1.19215	0.253561	1.19215	up	2.79218	1.48139	2.79218	up	1.71983e-07	1.71983e-07	0.716818	1.22783	1.71983e-07	1.48139	H200016523	ENSG00000103196	XM_005256190.1	83716	CRISPLD2	cysteine rich secretory protein LCCL domain containing 2	GO:0030198 extracellular matrix organization,GO:0030324 lung development,GO:0060325 face morphogenesis
H300017119	1.43697	0.523026	1.43697	up	-1.08186	-0.113509	1.08186	down	1.82858	0.870724	1.82858	up	-1.55459	-0.636535	1.55459	down	-1.46828	-0.55413	1.46828	down	1.78676	0.837343	1.78676	up	-1.86843	-0.901828	1.86843	down	-1.10718	-0.14689	1.10718	down	1.68756	0.754938	1.68756	up	2.81193	3.33495	2.69842	3.68265	2.78082	3.53576	H300017119	ENSG00000112773	NM_017633.2	55603	FAM46A	family with sequence similarity 46 member A	GO:0010468 regulation of gene expression,GO:0030193 regulation of blood coagulation
H200014814	1.04424	0.0624542	1.04424	up	-1.19229	-0.253736	1.19229	down	2.54634	1.34843	2.54634	up	-1.24504	-0.31619	1.24504	down	1.96581	0.975125	1.96581	up	3.74899	1.9065	3.74899	up	-1.24044	-0.310846	1.24044	down	1.23485	0.304341	1.23485	up	1.53176	0.615187	1.53176	up	3.81583	3.87828	3.56209	5.16426	4.85341	5.4686	H200014814	ENSG00000198691	NM_000350.2	24	ABCA4	ATP binding cassette subfamily A member 4	GO:0001523 retinoid metabolic process,GO:0006649 phospholipid transfer to membrane,GO:0006810 transport,GO:0006869 lipid transport,GO:0007601 visual perception,GO:0007603 phototransduction, visible light,GO:0045332 phospholipid translocation,GO:0045494 photoreceptor cell maintenance,GO:0055085 transmembrane transport
DHsGV10001552	1.01232	0.0176716	1.01232	up	-1.90059	-0.926446	1.90059	down	-2.42934	-1.28056	2.42934	down	-1.92401	-0.944118	1.92401	down	-2.07484	-1.053	2.07484	down	-1.14997	-0.201595	1.14997	down	1.18529	0.245238	1.18529	up	1.11151	0.152524	1.11151	up	-1.06637	-0.0927143	1.06637	down	8.90221	8.91989	7.97577	7.62165	7.86689	7.77417	DHsGV10001552	-	NG_031992.1	7474	WNT5A	wingless-type MMTV integration site family member 5A	GO:0000187 activation of MAPK activity,GO:0001736 establishment of planar polarity,GO:0001756 somitogenesis,GO:0001837 epithelial to mesenchymal transition,GO:0001938 positive regulation of endothelial cell proliferation,GO:0001947 heart looping,GO:0002053 positive regulation of mesenchymal cell proliferation,GO:0002088 lens development in camera-type eye,GO:0002741 positive regulation of cytokin…
DHsGV10000031	-1.08115	-0.112567	1.08115	down	-1.18471	-0.244535	1.18471	down	1.38944	0.474506	1.38944	up	-1.09579	-0.131968	1.09579	down	1.40491	0.490474	1.40491	up	1.56343	0.644716	1.56343	up	-1.06925	-0.0965991	1.06925	down	-1.05287	-0.0743256	1.05287	down	1.01556	0.0222735	1.01556	up	4.36851	4.25594	4.12397	4.84301	4.74641	4.76869	DHsGV10000031	-	NG_015879.1	64743	WDR13	WD repeat domain 13	-
DHsGV10000053	1.142	0.191564	1.142	up	-1.0042	-0.00605202	1.0042	down	1.52258	0.606523	1.52258	up	-1.1468	-0.197616	1.1468	down	-1.01892	-0.0270381	1.01892	down	1.14911	0.200522	1.14911	up	-1.35848	-0.441997	1.35848	down	-1.33058	-0.412052	1.33058	down	1.02097	0.0299449	1.02097	up	4.11585	4.30742	4.1098	4.72238	4.28038	4.31032	DHsGV10000053	-	-	-	-	-	-
DHsGV10005656	1.04163	0.0588465	1.04163	up	-1.0422	-0.059629	1.0422	down	-1.1002	-0.137763	1.1002	down	-1.08559	-0.118475	1.08559	down	-1.1254	-0.170434	1.1254	down	1.03107	0.0441437	1.03107	up	1.01831	0.026175	1.01831	up	1.08845	0.122277	1.08845	up	1.06888	0.0961022	1.06888	up	7.83156	7.8904	7.77193	7.69379	7.71997	7.81607	DHsGV10005656	ENSG00000172831	XM_011523421.1	8824	CES2	carboxylesterase 2	GO:0006805 xenobiotic metabolic process,GO:0009056 catabolic process,GO:0044281 small molecule metabolic process
DHsGV10001796	1.91381	0.93645	1.91381	up	-1.5092	-0.593781	1.5092	down	1.70104	0.766416	1.70104	up	-2.88832	-1.53023	2.88832	down	-2.88832	-1.53023	2.88832	down	3.9505	1.98204	3.9505	up	-2.5672	-1.3602	2.5672	down	1.53884	0.62184	1.53884	up	3.9505	1.98204	3.9505	up	0.593781	1.53023	1.71983e-07	1.3602	1.71983e-07	1.98204	DHsGV10001796	-	-	-	-	-	-
DHsGV10003552	-1.01803	-0.0257797	1.01803	down	-1.22937	-0.297916	1.22937	down	1.92205	0.942647	1.92205	up	-1.20759	-0.272137	1.20759	down	1.41952	0.505406	1.41952	up	1.50239	0.587256	1.50239	up	-1.37842	-0.46302	1.37842	down	-1.57277	-0.653307	1.57277	down	-1.14099	-0.190287	1.14099	down	5.41798	5.3922	5.12007	6.36063	5.89761	5.70732	DHsGV10003552	-	-	-	-	-	-
DHsGV10003173	-1.21151	-0.276803	1.21151	down	-1.45778	-0.54377	1.45778	down	2.92746	1.54965	2.92746	up	-1.20328	-0.266967	1.20328	down	3.37911	1.75664	3.37911	up	3.28681	1.71669	3.28681	up	-1.04958	-0.069808	1.04958	down	-1.29839	-0.376729	1.29839	down	-1.23706	-0.306921	1.23706	down	7.38442	7.10762	6.84065	8.93407	8.86426	8.55734	DHsGV10003173	-	NG_029838.1	6525	SMTN	smoothelin	GO:0006939 smooth muscle contraction,GO:0007517 muscle organ development
DHsGV10001345	-1.09292	-0.128187	1.09292	down	-1.05896	-0.0826514	1.05896	down	1.15115	0.203079	1.15115	up	1.03207	0.0455356	1.03207	up	1.32203	0.402758	1.32203	up	1.26559	0.339813	1.26559	up	1.0508	0.0714929	1.0508	up	1.0382	0.0540831	1.0382	up	-1.01214	-0.0174098	1.01214	down	3.17888	3.0507	3.09623	3.38196	3.45346	3.43605	DHsGV10001345	ENSG00000156521	NR_073592.1	219743	TYSND1	trypsin domain containing 1	GO:0006508 proteolysis,GO:0016485 protein processing,GO:0031998 regulation of fatty acid beta-oxidation,GO:0051260 protein homooligomerization
DHsGV10000512	1.17278	0.229937	1.17278	up	1.15514	0.208064	1.15514	up	2.77133	1.47058	2.77133	up	-1.01528	-0.0218735	1.01528	down	1.57379	0.654246	1.57379	up	1.6572	0.728747	1.6572	up	-1.50149	-0.586393	1.50149	down	-1.4477	-0.533766	1.4477	down	1.03715	0.0526276	1.03715	up	3.1861	3.41604	3.39417	4.65668	4.07029	4.12291	DHsGV10000512	ENSG00000163576	-	151651	EFHB	EF-hand domain family, member B	-
DHsGV10001661	-1	0	1	down	-1	0	1	down	5.35817	2.42174	5.35817	up	-1	0	1	down	-1	0	1	down	-1	0	1	down	-5.35817	-2.42174	5.35817	down	-5.35817	-2.42174	5.35817	down	-1	0	1	down	1.71983e-07	1.71983e-07	1.71983e-07	2.42174	1.71983e-07	1.71983e-07	DHsGV10001661	ENSG00000250889	NR_126375.1	104326191	LINC01336	long intergenic non-protein coding RNA 1336	-
DHsGV10000009	1.10902	0.149282	1.10902	up	1.09543	0.131497	1.09543	up	1.72204	0.784122	1.72204	up	-1.0124	-0.0177858	1.0124	down	-1.10433	-0.143172	1.10433	down	1.49348	0.578681	1.49348	up	-1.71477	-0.778012	1.71477	down	-1.05259	-0.0739441	1.05259	down	1.62909	0.704067	1.62909	up	2.77035	2.91963	2.90185	3.55447	2.77646	3.48053	DHsGV10000009	-	-	-	-	-	-
DHsGV10003503	1.04882	0.0687723	1.04882	up	1.02383	0.0339804	1.02383	up	1.42405	0.510003	1.42405	up	-1.02441	-0.0347919	1.02441	down	1.22545	0.293311	1.22545	up	1.25631	0.329198	1.25631	up	-1.10797	-0.14792	1.10797	down	-1.10713	-0.146824	1.10713	down	1.00076	0.0010953	1.00076	up	5.43874	5.50751	5.47272	5.94874	5.80082	5.80192	DHsGV10003503	ENSG00000231064	XR_922165.1	105371450	LOC105371450	uncharacterized LOC105371450	-
AHsV10000275	1.0642	0.0897694	1.0642	up	1.15021	0.201898	1.15021	up	1.33016	0.411599	1.33016	up	1.08082	0.112129	1.08082	up	-1.25623	-0.329103	1.25623	down	-1.15856	-0.212335	1.15856	down	-1.57018	-0.650933	1.57018	down	-1.33982	-0.422036	1.33982	down	1.17194	0.228897	1.17194	up	4.55706	4.64682	4.75895	4.96865	4.31772	4.54662	AHsV10000275	ENSG00000143294	NM_005973.4	5546	PRCC	papillary renal cell carcinoma (translocation-associated)	GO:0007093 mitotic cell cycle checkpoint
H200010342	-1	0	1	down	-1	0	1	down	-1	0	1	down	-1	0	1	down	-1	0	1	down	-1	0	1	down	-1	0	1	down	-1	0	1	down	-1	0	1	down	1.71983e-07	1.71983e-07	1.71983e-07	1.71983e-07	1.71983e-07	1.71983e-07	H200010342	ENSG00000101425	NM_001725.2	671	BPI	bactericidal/permeability-increasing protein	GO:0006955 immune response,GO:0032715 negative regulation of interleukin-6 production,GO:0032717 negative regulation of interleukin-8 production,GO:0032720 negative regulation of tumor necrosis factor production,GO:0043031 negative regulation of macrophage activation,GO:0050829 defense response to Gram-negative bacterium
DHsGV10000636	1.08189	0.113555	1.08189	up	-1.07505	-0.104406	1.07505	down	1.27012	0.344967	1.27012	up	-1.16309	-0.217961	1.16309	down	1.10187	0.139953	1.10187	up	1.49065	0.575937	1.49065	up	-1.06545	-0.091459	1.06545	down	1.09169	0.126564	1.09169	up	1.16314	0.218023	1.16314	up	1.78005	1.8936	1.67564	2.12502	2.03356	2.25158	DHsGV10000636	ENSG00000245651	-	-	RP11-620J15.2	-	-
H200007509	1.22933	0.297867	1.22933	up	1.05771	0.080945	1.05771	up	2.3743	1.2475	2.3743	up	-1.16225	-0.216922	1.16225	down	1.30418	0.383143	1.30418	up	1.31642	0.396615	1.31642	up	-1.48092	-0.566493	1.48092	down	-1.7052	-0.769944	1.7052	down	-1.15145	-0.20345	1.15145	down	3.1966	3.49447	3.27755	4.44411	3.87761	3.67416	H200007509	ENSG00000120471	NM_001195194.1	63970	TP53AIP1	tumor protein p53 regulated apoptosis inducing protein 1	GO:0006915 apoptotic process
DHsGV10001213	-1	0	1	down	-1	0	1	down	-1	0	1	down	-1	0	1	down	-1	0	1	down	1.48435	0.569834	1.48435	up	-1	0	1	down	1.48435	0.569834	1.48435	up	1.48435	0.569834	1.48435	up	1.71983e-07	1.71983e-07	1.71983e-07	1.71983e-07	1.71983e-07	0.569834	DHsGV10001213	ENSG00000230212	NR_040084.1	100133286	LOC100133286	uncharacterized LOC100133286	-
DHsGV10000670	-1.16379	-0.218831	1.16379	down	1.08526	0.118036	1.08526	up	-1.13533	-0.183116	1.13533	down	1.26301	0.336867	1.26301	up	1.31021	0.389802	1.31021	up	-1.05997	-0.0840238	1.05997	down	1.27818	0.354088	1.27818	up	1.16242	0.217129	1.16242	up	-1.09959	-0.136959	1.09959	down	1.93863	1.7198	2.05666	1.75551	2.1096	1.97264	DHsGV10000670	ENSG00000260253	-	-	RP4-676L2.1	-	-
DHsGV10003684	-1.14221	-0.191831	1.14221	down	-1.32979	-0.411203	1.32979	down	4.96303	2.31122	4.96303	up	-1.16423	-0.219373	1.16423	down	3.31181	1.72762	3.31181	up	3.45459	1.78852	3.45459	up	-1.7117	-0.775434	1.7117	down	-1.91045	-0.933909	1.91045	down	-1.11611	-0.158476	1.11611	down	8.34276	8.15093	7.93156	10.654	9.87855	9.72007	DHsGV10003684	-	-	-	-	-	-
DHsGV10001508	1.13388	0.181266	1.13388	up	-1.1513	-0.20326	1.1513	down	1.75734	0.81339	1.75734	up	-1.30543	-0.384527	1.30543	down	1.18515	0.245064	1.18515	up	1.53599	0.61917	1.53599	up	-1.30773	-0.38706	1.30773	down	-1.31721	-0.397481	1.31721	down	-1.00725	-0.0104208	1.00725	down	4.48019	4.66145	4.27693	5.29358	4.90652	4.8961	DHsGV10001508	ENSG00000261115	NM_001195278.1	100507421	TMEM178B	transmembrane protein 178B	-
DHsGV10003578	-1.21851	-0.285122	1.21851	down	-1.95032	-0.963714	1.95032	down	2.19914	1.13694	2.19914	up	-1.60058	-0.678593	1.60058	down	-1.60058	-0.678593	1.60058	down	1.77146	0.824941	1.77146	up	-4.28903	-2.10065	4.28903	down	-2.42118	-1.27571	2.42118	down	1.77146	0.824941	1.77146	up	0.963715	0.678593	1.71983e-07	2.10065	1.71983e-07	0.824941	DHsGV10003578	-	-	-	-	-	-
DHsGV10005322	1.08577	0.118714	1.08577	up	-1.13867	-0.187347	1.13867	down	2.27563	1.18627	2.27563	up	-1.23633	-0.306061	1.23633	down	1.81953	0.863568	1.81953	up	2.2227	1.15231	2.2227	up	-1.15188	-0.203985	1.15188	down	-1.16578	-0.2213	1.16578	down	-1.01207	-0.0173144	1.01207	down	4.93433	5.05305	4.74699	6.1206	5.91661	5.8993	DHsGV10005322	-	-	-	-	-	-
AHsV10001658	1.36856	0.452655	1.36856	up	1.35781	0.441279	1.35781	up	-4.95136	-2.30782	4.95136	down	-1.00792	-0.0113764	1.00792	down	-5.35264	-2.42025	5.35264	down	-3.65442	-1.86964	3.65442	down	1.26596	0.34023	1.26596	up	1.83969	0.879459	1.83969	up	1.4532	0.539229	1.4532	up	7.81113	8.26378	8.25241	5.5033	5.84353	6.38276	AHsV10001658	ENSG00000168275	NM_001012985.2	388753	COA6	cytochrome c oxidase assembly factor 6	GO:0008535 respiratory chain complex IV assembly,GO:0042774 plasma membrane ATP synthesis coupled electron transport,GO:1902600 hydrogen ion transmembrane transport
AHsV10001771	-1	0	1	down	-1	0	1	down	-1	0	1	down	-1	0	1	down	-1	0	1	down	-1	0	1	down	-1	0	1	down	-1	0	1	down	-1	0	1	down	1.71983e-07	1.71983e-07	1.71983e-07	1.71983e-07	1.71983e-07	1.71983e-07	AHsV10001771	ENSG00000188293	NM_198541.1	374918	IGFL1	IGF like family member 1	-
CHsGV10003308	1.16889	0.225143	1.16889	up	1.01343	0.0192516	1.01343	up	2.55118	1.35117	2.55118	up	-1.1534	-0.205891	1.1534	down	-1.13701	-0.185248	1.13701	down	1.39107	0.476193	1.39107	up	-2.4816	-1.31127	2.4816	down	-1.80966	-0.855722	1.80966	down	1.3713	0.455549	1.3713	up	2.04282	2.26796	2.06207	3.39399	2.08272	2.53826	CHsGV10003308	ENSG00000187726	XM_011545014.1	374407	DNAJB13	DnaJ heat shock protein family (Hsp40) member B13	GO:0006457 protein folding
H200010388	1.2005	0.26364	1.2005	up	-1.08484	-0.117479	1.08484	down	-1.2715	-0.346529	1.2715	down	-1.30235	-0.38112	1.30235	down	-1.37725	-0.46179	1.37725	down	-1.06884	-0.0960465	1.06884	down	1.10832	0.148379	1.10832	up	1.09657	0.133003	1.09657	up	-1.01071	-0.0153761	1.01071	down	9.14034	9.40398	9.02286	8.79381	8.94219	8.92682	H200010388	ENSG00000099624	NM_001001975.1	513	ATP5D	ATP synthase, H+ transporting, mitochondrial F1 complex, delta subunit	GO:0006119 oxidative phosphorylation,GO:0006754 ATP biosynthetic process,GO:0015986 ATP synthesis coupled proton transport,GO:0022904 respiratory electron transport chain,GO:0042776 mitochondrial ATP synthesis coupled proton transport,GO:0044237 cellular metabolic process,GO:0044281 small molecule metabolic process,GO:0046688 response to copper ion
DHsGV10002456	1.17214	0.229143	1.17214	up	1.20411	0.267969	1.20411	up	1.35281	0.435963	1.35281	up	1.02728	0.0388262	1.02728	up	-1.09093	-0.125563	1.09093	down	-1.1777	-0.235966	1.1777	down	-1.25909	-0.332383	1.25909	down	-1.32313	-0.40396	1.32313	down	-1.05086	-0.0715771	1.05086	down	2.99536	3.22451	3.26333	3.43133	3.09894	3.02737	DHsGV10002456	-	-	-	-	-	-
DHsGV10001412	1.18554	0.245544	1.18554	up	-1.30386	-0.382786	1.30386	down	-2.21398	-1.14664	2.21398	down	-1.54577	-0.62833	1.54577	down	-1.36376	-0.447586	1.36376	down	1.20833	0.273013	1.20833	up	1.92466	0.944601	1.92466	up	2.05177	1.03687	2.05177	up	1.06604	0.0922685	1.06604	up	7.90446	8.15	7.52167	6.75782	7.70242	7.79469	DHsGV10001412	ENSG00000212802	NM_001253384.1	6138	RPL15	ribosomal protein L15	GO:0000184 nuclear-transcribed mRNA catabolic process, nonsense-mediated decay,GO:0001887 selenium compound metabolic process,GO:0002181 cytoplasmic translation,GO:0006412 translation,GO:0006413 translational initiation,GO:0006414 translational elongation,GO:0006415 translational termination,GO:0006614 SRP-dependent cotranslational protein targeting to membrane,GO:0010467 gene expression,GO:00160…
DHsGV10003686	-1.23085	-0.299653	1.23085	down	-1.86279	-0.897463	1.86279	down	1.42699	0.512973	1.42699	up	-1.51342	-0.59781	1.51342	down	-1.51342	-0.59781	1.51342	down	1.59732	0.675652	1.59732	up	-2.65818	-1.41044	2.65818	down	-1.66415	-0.734784	1.66415	down	1.59732	0.675652	1.59732	up	0.897463	0.597811	1.71983e-07	1.41044	1.71983e-07	0.675652	DHsGV10003686	-	-	-	-	-	-
DHsGV10000361	-1.07096	-0.0989106	1.07096	down	-1.13485	-0.182505	1.13485	down	1.31491	0.394968	1.31491	up	-1.05965	-0.0835943	1.05965	down	1.23544	0.30503	1.23544	up	1.59426	0.672883	1.59426	up	-1.13985	-0.188848	1.13985	down	1.06837	0.0954099	1.06837	up	1.21778	0.284258	1.21778	up	3.46018	3.36127	3.27767	3.85515	3.6663	3.95056	DHsGV10000361	-	NG_012199.1	3795	KHK	ketohexokinase	GO:0005975 carbohydrate metabolic process,GO:0006000 fructose metabolic process,GO:0009744 response to sucrose,GO:0009749 response to glucose,GO:0009750 response to fructose,GO:0010043 response to zinc ion,GO:0032868 response to insulin,GO:0044281 small molecule metabolic process,GO:0046835 carbohydrate phosphorylation,GO:0061624 fructose catabolic process to hydroxyacetone phosphate and glyceral…
DHsGV10002116	1.48488	0.570344	1.48488	up	-1.1088	-0.149	1.1088	down	1.94366	0.958779	1.94366	up	-1.64643	-0.719345	1.64643	down	-1.02043	-0.0291705	1.02043	down	1.8163	0.861	1.8163	up	-1.33571	-0.417605	1.33571	down	-1.18656	-0.246779	1.18656	down	1.1257	0.170826	1.1257	up	2.16943	2.73977	2.02043	3.12821	2.7106	2.88143	DHsGV10002116	ENSG00000178927	XM_006722293.2	79415	C17orf62	chromosome 17 open reading frame 62	-
DHsGV10001352	1.14633	0.197026	1.14633	up	-1.11066	-0.151413	1.11066	down	1.08815	0.121881	1.08815	up	-1.27318	-0.34844	1.27318	down	-1.16319	-0.218092	1.16319	down	1.12005	0.163569	1.12005	up	-1.10416	-0.142948	1.10416	down	-1.07902	-0.109726	1.07902	down	1.02329	0.0332212	1.02329	up	5.58025	5.77728	5.42884	5.70213	5.55918	5.59241	DHsGV10001352	ENSG00000176155	NM_001316321.1	284001	CCDC57	coiled-coil domain containing 57	-
DHsTV10000124	-1.46396	-0.54988	1.46396	down	-2.07739	-1.05477	2.07739	down	1.33056	0.412032	1.33056	up	-1.41902	-0.504892	1.41902	down	-1.66456	-0.735141	1.66456	down	1.78477	0.835741	1.78477	up	-3.24238	-1.69705	3.24238	down	-1.54871	-0.631063	1.54871	down	2.0936	1.06599	2.0936	up	1.28502	0.735141	0.230249	1.69705	1.71983e-07	1.06599	DHsTV10000124	ENSG00000198453	-	374900	ZNF568	zinc finger protein 568	GO:0006351 transcription, DNA-templated,GO:0006355 regulation of transcription, DNA-templated
DHsGV10004272	1.16895	0.225215	1.16895	up	-1.11612	-0.15849	1.11612	down	1.56651	0.647553	1.56651	up	-1.30469	-0.383705	1.30469	down	1.0558	0.0783362	1.0558	up	1.35388	0.437095	1.35388	up	-1.26927	-0.344002	1.26927	down	-1.29141	-0.368948	1.29141	down	-1.01744	-0.0249457	1.01744	down	6.14744	6.37265	5.98895	6.79499	6.45099	6.42604	DHsGV10004272	-	-	-	-	-	-
DHsGV10001395	2.39755	1.26156	2.39755	up	1.61752	0.693785	1.61752	up	5.56391	2.4761	5.56391	up	-1.48224	-0.567777	1.48224	down	1.86903	0.902286	1.86903	up	2.45848	1.29777	2.45848	up	-1.24164	-0.312252	1.24164	down	-1.39915	-0.484548	1.39915	down	-1.12685	-0.172296	1.12685	down	1.89587	3.15743	2.58965	4.37197	4.05971	3.88742	DHsGV10001395	-	-	-	-	-	-
DHsGV10003847	1.6361	0.710258	1.6361	up	1.80789	0.854309	1.80789	up	2.48015	1.31043	2.48015	up	1.105	0.144051	1.105	up	1.32296	0.403767	1.32296	up	-1.41097	-0.49669	1.41097	down	-1.14584	-0.196404	1.14584	down	-1.93564	-0.952811	1.93564	down	-1.68928	-0.756406	1.68928	down	0.98164	1.6919	1.83595	2.29207	2.09567	1.33926	DHsGV10003847	-	-	-	-	-	-
DHsGV10004013	-1.19983	-0.262833	1.19983	down	-1.68006	-0.748516	1.68006	down	-2.94231	-1.55695	2.94231	down	-1.40025	-0.485683	1.40025	down	-2.61399	-1.38625	2.61399	down	-1.51526	-0.599563	1.51526	down	-1.06595	-0.0921349	1.06595	down	1.15578	0.208871	1.15578	up	1.232	0.301006	1.232	up	5.0861	4.82326	4.33758	3.52915	3.43701	3.73802	DHsGV10004013	ENSG00000237906	-	100129193	MUPP	major urinary protein, pseudogene	-
DHsGV10005470	1.49022	0.575529	1.49022	up	1.1113	0.152243	1.1113	up	6.70677	2.74562	6.70677	up	-1.34098	-0.423286	1.34098	down	3.64484	1.86586	3.64484	up	5.05351	2.33728	5.05351	up	-1.23476	-0.304233	1.23476	down	-1.19424	-0.256091	1.19424	down	1.03393	0.048142	1.03393	up	2.82123	3.39676	2.97347	5.56685	5.26261	5.31076	DHsGV10005470	ENSG00000215811	XR_949126.1	100129094	BTNL10	butyrophilin like 10	-
DHsGV10001706	1.22578	0.293701	1.22578	up	1.09621	0.132524	1.09621	up	3.21522	1.68492	3.21522	up	-1.1182	-0.161177	1.1182	down	1.86953	0.902677	1.86953	up	1.5632	0.644503	1.5632	up	-1.40303	-0.488542	1.40303	down	-1.8763	-0.907892	1.8763	down	-1.33733	-0.41935	1.33733	down	4.11962	4.41332	4.25215	5.80454	5.316	4.89665	DHsGV10001706	ENSG00000170442	XM_011538338.1	3892	KRT86	keratin 86, type II	-
DHsGV10000397	1.06651	0.0929017	1.06651	up	1.03692	0.0523026	1.03692	up	1.5953	0.673825	1.5953	up	-1.02854	-0.0405991	1.02854	down	1.35564	0.438977	1.35564	up	1.1305	0.176962	1.1305	up	-1.10339	-0.141947	1.10339	down	-1.3609	-0.44456	1.3609	down	-1.23338	-0.302614	1.23338	down	2.79819	2.89109	2.85049	3.47201	3.33007	3.02745	DHsGV10000397	-	-	-	-	-	-
DHsGV10000316	1.43325	0.519287	1.43325	up	-1.00791	-0.011374	1.00791	down	3.25863	1.70427	3.25863	up	-1.44459	-0.530661	1.44459	down	1.09958	0.136957	1.09958	up	1.5011	0.586024	1.5011	up	-2.06769	-1.04802	2.06769	down	-2.188	-1.12962	2.188	down	-1.05819	-0.081594	1.05819	down	2.61745	3.13673	2.60607	4.32171	3.27369	3.1921	DHsGV10000316	-	-	-	-	-	-
DHsGV10005479	1.17064	0.227297	1.17064	up	-1.03955	-0.0559642	1.03955	down	2.00105	1.00076	2.00105	up	-1.21694	-0.283261	1.21694	down	1.06553	0.0915673	1.06553	up	1.35625	0.439623	1.35625	up	-1.60425	-0.681895	1.60425	down	-1.53379	-0.617101	1.53379	down	1.04594	0.0647945	1.04594	up	3.5089	3.73619	3.45293	4.50966	3.82776	3.89255	DHsGV10005479	-	-	-	-	-	-
DHsGV10002474	1.17401	0.231445	1.17401	up	-1.16655	-0.222245	1.16655	down	1.58312	0.662767	1.58312	up	-1.36954	-0.45369	1.36954	down	-1.06268	-0.0877051	1.06268	down	1.28318	0.359728	1.28318	up	-1.43299	-0.519027	1.43299	down	-1.43922	-0.525284	1.43922	down	-1.00435	-0.00625658	1.00435	down	4.28263	4.51408	4.06039	4.9454	4.42637	4.42012	DHsGV10002474	-	-	-	-	-	-
DHsGV10002287	1.53451	0.617778	1.53451	up	-1.31076	-0.390398	1.31076	down	3.46334	1.79217	3.46334	up	-2.01137	-1.00818	2.01137	down	-4.0132	-2.00475	4.0132	down	1.15463	0.207428	1.15463	up	-9.05766	-3.17914	9.05766	down	-3.93165	-1.97514	3.93165	down	2.30378	1.204	2.30378	up	1.38697	2.00475	0.996575	3.17914	1.71983e-07	1.204	DHsGV10002287	ENSG00000223519	XM_001717074.7	100130097	KIF28P	kinesin family member 28, pseudogene	GO:0007005 mitochondrion organization,GO:0007018 microtubule-based movement,GO:0008152 metabolic process,GO:0030705 cytoskeleton-dependent intracellular transport,GO:0072384 organelle transport along microtubule
DHsGV10004467	1.45097	0.53702	1.45097	up	1.00057	0.00082922	1.00057	up	3.00923	1.58939	3.00923	up	-1.45014	-0.536191	1.45014	down	-1.21393	-0.279689	1.21393	down	1.43383	0.51987	1.43383	up	-2.51763	-1.33206	2.51763	down	-2.09753	-1.06869	2.09753	down	1.20028	0.263369	1.20028	up	6.73942	7.27644	6.74025	8.32882	6.99676	7.26012	DHsGV10004467	-	-	-	-	-	-
DHsGV10004990	-1.18014	-0.238957	1.18014	down	-1.16991	-0.226396	1.16991	down	1.54742	0.629868	1.54742	up	1.00874	0.0125606	1.00874	up	1.60564	0.683145	1.60564	up	1.497	0.582078	1.497	up	-1.13735	-0.18568	1.13735	down	-1.20931	-0.274186	1.20931	down	-1.06327	-0.0885057	1.06327	down	2.47573	2.23678	2.24934	3.1056	2.91992	2.83142	DHsGV10004990	ENSG00000234779	-	-	RP11-62F24.2	-	-
DHsGV10005615	1.62596	0.701289	1.62596	up	1.03805	0.0538819	1.03805	up	2.77131	1.47057	2.77131	up	-1.56635	-0.647407	1.56635	down	-2.0308	-1.02205	2.0308	down	-1.08274	-0.114686	1.08274	down	-3.46134	-1.79133	3.46134	down	-2.8906	-1.53137	2.8906	down	1.19744	0.259958	1.19744	up	2.48661	3.1879	2.54049	3.95718	2.16585	2.42581	DHsGV10005615	ENSG00000237243	NM_001243523.1	100130880	LOC100130880	uncharacterized LOC100130880	-
AHsV10001474	-1	0	1	down	2.43876	1.28615	2.43876	up	-1	0	1	down	2.43876	1.28615	2.43876	up	-1	0	1	down	-2.43876	-1.28615	2.43876	down	-1	0	1	down	-1	0	1	down	-1	0	1	down	1.71983e-07	1.71983e-07	1.28615	1.71983e-07	1.71983e-07	1.71983e-07	AHsV10001474	-	NM_001023561.2	388567	ZNF749	zinc finger protein 749	GO:0006351 transcription, DNA-templated,GO:0006355 regulation of transcription, DNA-templated
DHsGV10001768	2.66481	1.41404	2.66481	up	1.09124	0.125969	1.09124	up	7.3708	2.88182	7.3708	up	-2.44201	-1.28807	2.44201	down	-1.39059	-0.475693	1.39059	down	1.76562	0.820178	1.76562	up	-3.84632	-1.94348	3.84632	down	-3.82557	-1.93568	3.82557	down	1.00542	0.00780463	1.00542	up	2.67394	4.08797	2.79991	5.55576	3.61228	3.62008	DHsGV10001768	ENSG00000245694	-	643911	CRNDE	colorectal neoplasia differentially expressed (non-protein coding)	-
AHsV10001730	-1	0	1	down	-1	0	1	down	-1	0	1	down	-1	0	1	down	-1	0	1	down	-1	0	1	down	-1	0	1	down	-1	0	1	down	-1	0	1	down	1.71983e-07	1.71983e-07	1.71983e-07	1.71983e-07	1.71983e-07	1.71983e-07	AHsV10001730	ENSG00000121446	XM_011509502.1	353299	RGSL1	regulator of G-protein signaling like 1	GO:0043547 positive regulation of GTPase activity
CHsGV10003575	-1.00228	-0.00328112	1.00228	down	-1.09433	-0.130053	1.09433	down	1.32906	0.410404	1.32906	up	-1.09185	-0.126771	1.09185	down	1.13573	0.183623	1.13573	up	1.19671	0.259073	1.19671	up	-1.17289	-0.230062	1.17289	down	-1.21536	-0.281384	1.21536	down	-1.03621	-0.051321	1.03621	down	5.06905	5.06577	4.939	5.47945	5.24939	5.19807	CHsGV10003575	ENSG00000178665	NM_182633.2	349075	ZNF713	zinc finger protein 713	GO:0006351 transcription, DNA-templated,GO:0006355 regulation of transcription, DNA-templated
H200015968	1.04294	0.0606599	1.04294	up	-1.14047	-0.189622	1.14047	down	1.37769	0.462254	1.37769	up	-1.18944	-0.250282	1.18944	down	1.18221	0.241486	1.18221	up	1.44454	0.530611	1.44454	up	-1.11737	-0.160108	1.11737	down	-1.08769	-0.121265	1.08769	down	1.02729	0.0388422	1.02729	up	7.41921	7.47987	7.22958	7.88146	7.72135	7.76019	H200015968	ENSG00000127588	NM_016541.2	51764	GNG13	guanine nucleotide binding protein (G protein), gamma 13	GO:0006112 energy reserve metabolic process,GO:0007200 phospholipase C-activating G-protein coupled receptor signaling pathway,GO:0044281 small molecule metabolic process,GO:0050909 sensory perception of taste,GO:0071377 cellular response to glucagon stimulus
DHsGV10002289	2.22551	1.15414	2.22551	up	-1.33157	-0.413126	1.33157	down	3.81883	1.93313	3.81883	up	-2.96342	-1.56726	2.96342	down	-1.65612	-0.727808	1.65612	down	1.99452	0.996044	1.99452	up	-2.8418	-1.5068	2.8418	down	-2.5495	-1.35021	2.5495	down	1.11465	0.15659	1.11465	up	2.8828	4.03694	2.46968	4.81593	3.30913	3.46572	DHsGV10002289	-	-	-	-	-	-
DHsGV10004273	1.05535	0.0777187	1.05535	up	-1.03659	-0.0518518	1.03659	down	1.67884	0.747466	1.67884	up	-1.09397	-0.129571	1.09397	down	1.00976	0.0140093	1.00976	up	-1.54036	-0.623272	1.54036	down	-1.57542	-0.655738	1.57542	down	-2.68066	-1.42259	2.68066	down	-1.70155	-0.766852	1.70155	down	0.675124	0.752843	0.623272	1.42259	0.766852	1.71983e-07	DHsGV10004273	-	-	-	-	-	-
DHsGV10000772	1.34846	0.431313	1.34846	up	-1.11843	-0.161477	1.11843	down	1.96856	0.97714	1.96856	up	-1.50816	-0.59279	1.50816	down	1.07095	0.098886	1.07095	up	1.37007	0.45425	1.37007	up	-1.36315	-0.446941	1.36315	down	-1.607	-0.684367	1.607	down	-1.17889	-0.237426	1.17889	down	3.80683	4.23815	3.64536	4.78397	4.33703	4.09961	DHsGV10000772	-	NG_016437.1	4054	LTBP3	latent transforming growth factor beta binding protein 3	GO:0030198 extracellular matrix organization,GO:0036363 transforming growth factor beta activation,GO:1902462 positive regulation of mesenchymal stem cell proliferation,GO:2000741 positive regulation of mesenchymal stem cell differentiation
DHsGV10002475	1.50049	0.585433	1.50049	up	-1.13249	-0.179496	1.13249	down	2.30215	1.20298	2.30215	up	-1.69929	-0.764929	1.69929	down	-1.22341	-0.290908	1.22341	down	1.42268	0.508607	1.42268	up	-1.87704	-0.90846	1.87704	down	-1.83258	-0.873873	1.83258	down	1.02426	0.0345869	1.02426	up	3.70519	4.29062	3.52569	4.90817	3.99971	4.0343	DHsGV10002475	-	-	-	-	-	-
DHsGV10004287	1.1338	0.18117	1.1338	up	-1.21943	-0.286204	1.21943	down	2.17826	1.12318	2.17826	up	-1.38259	-0.467374	1.38259	down	1.31989	0.400414	1.31989	up	1.46784	0.553698	1.46784	up	-1.45558	-0.541592	1.45558	down	-1.80961	-0.855681	1.80961	down	-1.24323	-0.314089	1.24323	down	3.70481	3.88598	3.4186	4.82798	4.28639	3.9723	DHsGV10004287	-	-	-	-	-	-
DHsGV10001615	1.45186	0.537902	1.45186	up	-1.30462	-0.383626	1.30462	down	1.35839	0.441898	1.35839	up	-1.89412	-0.921527	1.89412	down	-1.69991	-0.765462	1.69991	down	-1.07986	-0.110845	1.07986	down	-1.59048	-0.669459	1.59048	down	-1.9137	-0.936368	1.9137	down	-1.20323	-0.26691	1.20323	down	3.33614	3.87405	2.95252	3.77804	3.10858	2.84167	DHsGV10001615	-	-	-	-	-	-
DHsGV10000152	2.53118	1.33981	2.53118	up	2.10099	1.07107	2.10099	up	5.03353	2.33157	5.03353	up	-1.20476	-0.268741	1.20476	down	-1.05656	-0.0793743	1.05656	down	1.02632	0.0374773	1.02632	up	-2.10109	-1.07114	2.10109	down	-2.33436	-1.22303	2.33436	down	-1.11102	-0.151889	1.11102	down	1.71983e-07	1.33981	1.07107	2.33157	1.26043	1.10855	DHsGV10000152	ENSG00000136997	NG_007161.1	4609	MYC	v-myc avian myelocytomatosis viral oncogene homolog	GO:0000122 negative regulation of transcription from RNA polymerase II promoter,GO:0000165 MAPK cascade,GO:0001658 branching involved in ureteric bud morphogenesis,GO:0002053 positive regulation of mesenchymal cell proliferation,GO:0006112 energy reserve metabolic process,GO:0006338 chromatin remodeling,GO:0006351 transcription, DNA-templated,GO:0006367 transcription initiation from RNA polymeras…
DHsGV10000416	1.20371	0.267487	1.20371	up	1.03953	0.0559342	1.03953	up	1.51579	0.60007	1.51579	up	-1.15793	-0.211553	1.15793	down	-1.0285	-0.0405421	1.0285	down	-1.01126	-0.0161567	1.01126	down	-1.29516	-0.373126	1.29516	down	-1.47457	-0.560293	1.47457	down	-1.13853	-0.187167	1.13853	down	3.43378	3.70127	3.48972	4.03385	3.66073	3.47356	DHsGV10000416	ENSG00000172530	XM_011523187.1	54971	BANP	BTG3 associated nuclear protein	GO:0006351 transcription, DNA-templated,GO:0007049 cell cycle,GO:0007275 multicellular organismal development,GO:0016568 chromatin modification,GO:0034504 protein localization to nucleus,GO:0042177 negative regulation of protein catabolic process,GO:0045893 positive regulation of transcription, DNA-templated
DHsGV10004647	1.80326	0.850611	1.80326	up	1.07311	0.1018	1.07311	up	2.70305	1.43459	2.70305	up	-1.68041	-0.748811	1.68041	down	-1.53514	-0.61837	1.53514	down	1.03797	0.0537663	1.03797	up	-2.30114	-1.20235	2.30114	down	-2.42675	-1.27902	2.42675	down	-1.05458	-0.0766747	1.05458	down	3.61697	4.46759	3.71877	5.05156	3.84922	3.77254	DHsGV10004647	-	-	-	-	-	-
DHsGV10004850	3.63497	1.86194	3.63497	up	-1.04886	-0.0688202	1.04886	down	5.22161	2.38449	5.22161	up	-3.81257	-1.93077	3.81257	down	-4.25458	-2.08902	4.25458	down	1.05347	0.0751491	1.05347	up	-6.11167	-2.61157	6.11167	down	-5.19875	-2.37817	5.19875	down	1.1756	0.233401	1.1756	up	1.54933	3.41127	1.48051	3.93382	1.32226	1.55566	DHsGV10004850	ENSG00000227143	XR_246197.2	101927889	LINC01153	long intergenic non-protein coding RNA 1153	-
DHsGV10001976	1.10323	0.141734	1.10323	up	-1.10825	-0.148278	1.10825	down	1.16664	0.222356	1.16664	up	-1.22265	-0.290011	1.22265	down	-1.26747	-0.341948	1.26747	down	1.08782	0.121441	1.08782	up	-1.34031	-0.42257	1.34031	down	-1.18854	-0.249192	1.18854	down	1.1277	0.173378	1.1277	up	5.03634	5.17808	4.88806	5.2587	4.83613	5.00951	DHsGV10001976	-	-	-	-	-	-
DHsGV10005198	1.74462	0.802916	1.74462	up	-1.19877	-0.261554	1.19877	down	2.08717	1.06155	2.08717	up	-2.0914	-1.06447	2.0914	down	-1.85429	-0.890864	1.85429	down	1.3316	0.413157	1.3316	up	-2.21837	-1.1495	2.21837	down	-1.87898	-0.909949	1.87898	down	1.18062	0.239551	1.18062	up	3.38869	4.19161	3.12714	4.45024	3.30075	3.5403	DHsGV10005198	ENSG00000237655	-	-	AC073834.3	-	-
DHsGV10002782	1.08015	0.111225	1.08015	up	-1.12539	-0.170426	1.12539	down	-1.40331	-0.48883	1.40331	down	-1.21559	-0.281651	1.21559	down	-1.06113	-0.0856056	1.06113	down	1.19046	0.251524	1.19046	up	1.42845	0.51445	1.42845	up	1.48445	0.569928	1.48445	up	1.0392	0.0554781	1.0392	up	8.128	8.23923	7.95758	7.63917	8.15362	8.2091	DHsGV10002782	ENSG00000114115	-	5947	RBP1	retinol binding protein 1, cellular	GO:0001523 retinoid metabolic process,GO:0002138 retinoic acid biosynthetic process,GO:0006766 vitamin metabolic process,GO:0006775 fat-soluble vitamin metabolic process,GO:0006776 vitamin A metabolic process,GO:0006810 transport,GO:0007603 phototransduction, visible light,GO:0044281 small molecule metabolic process
DHsGV10002525	1.83975	0.879511	1.83975	up	1.1515	0.203516	1.1515	up	4.15021	2.05318	4.15021	up	-1.5977	-0.675995	1.5977	down	-1.25491	-0.327588	1.25491	down	2.01557	1.01119	2.01557	up	-2.8309	-1.50126	2.8309	down	-1.78816	-0.83848	1.78816	down	1.58313	0.662781	1.58313	up	1.17746	2.05697	1.38098	3.23064	1.72938	2.39216	DHsGV10002525	-	NG_042866.1	22941	SHANK2	SH3 and multiple ankyrin repeat domains 2	GO:0007416 synapse assembly,GO:0007612 learning,GO:0030534 adult behavior,GO:0035176 social behavior,GO:0060291 long-term synaptic potentiation,GO:0060292 long term synaptic depression,GO:0071625 vocalization behavior
H200010463	1.22029	0.287226	1.22029	up	-1.01354	-0.019397	1.01354	down	1.43229	0.518327	1.43229	up	-1.23681	-0.306623	1.23681	down	-1.08868	-0.122586	1.08868	down	1.24755	0.319095	1.24755	up	-1.27782	-0.353687	1.27782	down	-1.16363	-0.218629	1.16363	down	1.09814	0.135057	1.09814	up	3.92292	4.21014	3.90352	4.44125	4.08756	4.22262	H200010463	ENSG00000170190	XM_005257791.2	9121	SLC16A5	solute carrier family 16 member 5	GO:0015718 monocarboxylic acid transport,GO:0035879 plasma membrane lactate transport
DHsGV10004231	1.24582	0.3171	1.24582	up	1.03848	0.0544791	1.03848	up	1.27784	0.353711	1.27784	up	-1.19966	-0.26262	1.19966	down	-1.26738	-0.341854	1.26738	down	1.19289	0.254467	1.19289	up	-1.29996	-0.378465	1.29996	down	-1.03151	-0.0447645	1.03151	down	1.26024	0.333701	1.26024	up	4.17547	4.49257	4.22995	4.52918	4.15072	4.48442	DHsGV10004231	ENSG00000247809	NR_102743.1	644192	NR2F2-AS1	NR2F2 antisense RNA 1	-
CHsGV10003722	1.01885	0.026947	1.01885	up	-1.10714	-0.146838	1.10714	down	2.14095	1.09825	2.14095	up	-1.12801	-0.173785	1.12801	down	2.74329	1.45591	2.74329	up	2.57873	1.36666	2.57873	up	1.3055	0.384603	1.3055	up	1.08792	0.121572	1.08792	up	-1.2	-0.263031	1.2	down	5.23848	5.26542	5.09164	6.33673	6.72133	6.4583	CHsGV10003722	-	-	-	-	-	-
DHsGV10003450	1.90589	0.930469	1.90589	up	-1.17969	-0.238411	1.17969	down	2.3017	1.2027	2.3017	up	-2.24837	-1.16888	2.24837	down	-2.04378	-1.03124	2.04378	down	1.09561	0.131735	1.09561	up	-2.46822	-1.30347	2.46822	down	-2.47835	-1.30938	2.47835	down	-1.0041	-0.00590467	1.0041	down	5.2222	6.15267	4.98379	6.4249	5.12143	5.11552	DHsGV10003450	ENSG00000263443	-	-	RP11-973F15.2	-	-
DHsGV10000886	1.56331	0.644602	1.56331	up	1.04731	0.0666923	1.04731	up	2.4307	1.28137	2.4307	up	-1.49268	-0.577909	1.49268	down	-1.28781	-0.364922	1.28781	down	1.16408	0.219188	1.16408	up	-2.00235	-1.00169	2.00235	down	-1.99376	-0.995493	1.99376	down	1.00431	0.00620031	1.00431	up	4.2646	4.9092	4.33129	5.54598	4.54428	4.55048	DHsGV10000886	-	-	-	-	-	-
DHsGV10002886	-1	0	1	down	-1	0	1	down	-1	0	1	down	-1	0	1	down	-1	0	1	down	-1	0	1	down	-1	0	1	down	-1	0	1	down	-1	0	1	down	1.71983e-07	1.71983e-07	1.71983e-07	1.71983e-07	1.71983e-07	1.71983e-07	DHsGV10002886	-	-	-	-	-	-
DHsGV10001715	1.31804	0.398394	1.31804	up	1.09888	0.136031	1.09888	up	1.3416	0.423957	1.3416	up	-1.19944	-0.262362	1.19944	down	-2.04196	-1.02995	2.04196	down	-1.51118	-0.595676	1.51118	down	-2.07846	-1.05552	2.07846	down	-1.84498	-0.883602	1.84498	down	1.12655	0.171916	1.12655	up	4.51683	4.91522	4.65286	4.94078	3.88527	4.05718	DHsGV10001715	-	-	-	-	-	-
AHsV10000024	-1	0	1	down	-1	0	1	down	-1	0	1	down	-1	0	1	down	-1	0	1	down	-1	0	1	down	-1	0	1	down	-1	0	1	down	-1	0	1	down	1.71983e-07	1.71983e-07	1.71983e-07	1.71983e-07	1.71983e-07	1.71983e-07	AHsV10000024	ENSG00000254636	NM_001099667.1	387715	ARMS2	age-related maculopathy susceptibility 2	GO:0001895 retina homeostasis
H300011667	1.33901	0.421168	1.33901	up	-1.12409	-0.168763	1.12409	down	1.87672	0.908215	1.87672	up	-1.50517	-0.589931	1.50517	down	-1.17984	-0.238597	1.17984	down	1.43211	0.518146	1.43211	up	-1.65364	-0.725644	1.65364	down	-1.47308	-0.558833	1.47308	down	1.12257	0.166812	1.12257	up	3.6141	4.03526	3.44533	4.52231	3.79667	3.96348	H300011667	ENSG00000255330	NM_001012279.2	387104	SOGA3	SOGA family member 3	GO:0010506 regulation of autophagy
H200012324	-6.41142	-2.68064	6.41142	down	-1.96858	-0.977153	1.96858	down	-15.3864	-3.94358	15.3864	down	3.25688	1.70349	3.25688	up	-2.00641	-1.00461	2.00641	down	-1.12392	-0.168544	1.12392	down	1.19609	0.258327	1.19609	up	6.95421	2.79789	6.95421	up	5.81412	2.53956	5.81412	up	7.33448	4.65384	6.35733	3.3909	3.64922	6.18878	H200012324	ENSG00000139211	XM_005268837.2	347902	AMIGO2	adhesion molecule with Ig-like domain 2	GO:0007156 homophilic cell adhesion via plasma membrane adhesion molecules,GO:0007157 heterophilic cell-cell adhesion via plasma membrane cell adhesion molecules,GO:0043066 negative regulation of apoptotic process,GO:0043069 negative regulation of programmed cell death,GO:0051965 positive regulation of synapse assembly
DHsGV10004641	1.15668	0.209996	1.15668	up	-1.52015	-0.604216	1.52015	down	2.3035	1.20383	2.3035	up	-1.75834	-0.814212	1.75834	down	-1.35402	-0.437245	1.35402	down	2.25315	1.17194	2.25315	up	-2.69648	-1.43107	2.69648	down	-1.55412	-0.6361	1.55412	down	1.73505	0.794975	1.73505	up	1.81779	2.02778	1.21357	3.02161	1.59054	2.38551	DHsGV10004641	-	XM_011543905.1	347411	MPC1L	mitochondrial pyruvate carrier 1-like	GO:0006850 mitochondrial pyruvate transport
H200011293	1.03982	0.0563316	1.03982	up	-1.05318	-0.0747566	1.05318	down	-3.44882	-1.7861	3.44882	down	-1.09512	-0.131088	1.09512	down	-2.68507	-1.42496	2.68507	down	-2.0716	-1.05075	2.0716	down	1.33559	0.417476	1.33559	up	1.58074	0.660599	1.58074	up	1.18355	0.243123	1.18355	up	10.3007	10.357	10.2259	8.5146	8.93207	9.1752	H200011293	ENSG00000122705	NM_001311203.1	1211	CLTA	clathrin light chain A	GO:0006886 intracellular protein transport,GO:0006892 post-Golgi vesicle-mediated transport,GO:0007173 epidermal growth factor receptor signaling pathway,GO:0007411 axon guidance,GO:0019886 antigen processing and presentation of exogenous peptide antigen via MHC class II,GO:0042059 negative regulation of epidermal growth factor receptor signaling pathway,GO:0048011 neurotrophin TRK receptor signa…
DHsGV10005612	-1	0	1	down	-1	0	1	down	-1	0	1	down	-1	0	1	down	-1	0	1	down	-1	0	1	down	-1	0	1	down	-1	0	1	down	-1	0	1	down	1.71983e-07	1.71983e-07	1.71983e-07	1.71983e-07	1.71983e-07	1.71983e-07	DHsGV10005612	-	NG_008987.1	1757	SARDH	sarcosine dehydrogenase	GO:0035999 tetrahydrofolate interconversion,GO:0055114 oxidation-reduction process
DHsGV10002602	1.64394	0.717155	1.64394	up	1.23249	0.301578	1.23249	up	8.53468	3.09334	8.53468	up	-1.33383	-0.415577	1.33383	down	2.85568	1.51384	2.85568	up	2.52628	1.33701	2.52628	up	-1.81799	-0.862348	1.81799	down	-2.74108	-1.45475	2.74108	down	-1.50775	-0.592399	1.50775	down	3.14387	3.86102	3.44544	6.2372	5.37486	4.78246	DHsGV10002602	ENSG00000109756	XM_006714422.2	9693	RAPGEF2	Rap guanine nucleotide exchange factor 2	GO:0000165 MAPK cascade,GO:0000186 activation of MAPKK activity,GO:0001568 blood vessel development,GO:0001764 neuron migration,GO:0007173 epidermal growth factor receptor signaling pathway,GO:0007186 G-protein coupled receptor signaling pathway,GO:0007218 neuropeptide signaling pathway,GO:0007264 small GTPase mediated signal transduction,GO:0007265 Ras protein signal transduction,GO:0007411 axon…
DHsGV10003024	1.51785	0.602026	1.51785	up	-1.2081	-0.272742	1.2081	down	2.91645	1.54421	2.91645	up	-1.83371	-0.874769	1.83371	down	-1.29242	-0.370074	1.29242	down	1.71649	0.779463	1.71649	up	-2.4833	-1.31226	2.4833	down	-2.05266	-1.03749	2.05266	down	1.2098	0.274768	1.2098	up	3.68059	4.28261	3.40784	5.2248	3.91254	4.18731	DHsGV10003024	ENSG00000184887	XM_005268188.2	90135	BTBD6	BTB domain containing 6	-
DHsGV10001985	1.12784	0.173556	1.12784	up	-1.03091	-0.0439219	1.03091	down	-1.22125	-0.288356	1.22125	down	-1.1627	-0.217478	1.1627	down	-1.36742	-0.451456	1.36742	down	-1.0516	-0.0725808	1.0516	down	1.00727	0.0104566	1.00727	up	1.1265	0.171854	1.1265	up	1.11837	0.161397	1.11837	up	7.36212	7.53568	7.3182	7.07377	7.08422	7.24562	DHsGV10001985	-	-	-	-	-	-
DHsGV10002245	-1.01612	-0.0230663	1.01612	down	-1.15828	-0.211984	1.15828	down	1.39892	0.484315	1.39892	up	-1.13991	-0.188918	1.13991	down	1.25714	0.330143	1.25714	up	1.24816	0.319804	1.24816	up	-1.13072	-0.177239	1.13072	down	-1.29818	-0.376494	1.29818	down	-1.14811	-0.199256	1.14811	down	2.9549	2.93184	2.74292	3.43922	3.26198	3.06272	DHsGV10002245	-	-	-	-	-	-
DHsGV10002976	-1.08248	-0.114335	1.08248	down	-1.28082	-0.357069	1.28082	down	1.47992	0.565521	1.47992	up	-1.18323	-0.242734	1.18323	down	1.2339	0.303227	1.2339	up	1.68834	0.755604	1.68834	up	-1.2983	-0.376628	1.2983	down	-1.12271	-0.166986	1.12271	down	1.1564	0.209642	1.1564	up	4.32784	4.2135	3.97077	4.89336	4.51673	4.72637	DHsGV10002976	-	XM_005254038.3	26050	SLITRK5	SLIT and NTRK like family member 5	GO:0007268 synaptic transmission,GO:0007409 axonogenesis,GO:0007625 grooming behavior,GO:0009410 response to xenobiotic stimulus,GO:0021756 striatum development,GO:0030534 adult behavior,GO:0043588 skin development,GO:0048813 dendrite morphogenesis,GO:0051965 positive regulation of synapse assembly,GO:0072358 cardiovascular system development
DHsGV10002232	1.01371	0.0196419	1.01371	up	1.01676	0.0239835	1.01676	up	1.49669	0.581777	1.49669	up	1.00301	0.0043416	1.00301	up	1.12569	0.170803	1.12569	up	-1.0051	-0.00734329	1.0051	down	-1.3116	-0.391332	1.3116	down	-1.47953	-0.565137	1.47953	down	-1.12803	-0.173805	1.12803	down	3.33916	3.3588	3.36314	3.92093	3.5296	3.3558	DHsGV10002232	-	-	-	-	-	-
DHsGV10002749	1.69621	0.762314	1.69621	up	-1.11183	-0.152934	1.11183	down	1.76149	0.816795	1.76149	up	-1.88589	-0.915248	1.88589	down	-1.19255	-0.254052	1.19255	down	2.29353	1.19757	2.29353	up	-1.23845	-0.308533	1.23845	down	1.17108	0.22784	1.17108	up	1.45032	0.536373	1.45032	up	4.16481	4.92713	4.01188	4.98161	4.67307	5.20945	DHsGV10002749	ENSG00000141552	-	51529	ANAPC11	anaphase promoting complex subunit 11	GO:0000278 mitotic cell cycle,GO:0007067 mitotic nuclear division,GO:0007094 mitotic spindle assembly checkpoint,GO:0016567 protein ubiquitination,GO:0031145 anaphase-promoting complex-dependent proteasomal ubiquitin-dependent protein catabolic process,GO:0042787 protein ubiquitination involved in ubiquitin-dependent protein catabolic process,GO:0045842 positive regulation of mitotic metaphase/an…
DHsGV10005364	1.11665	0.159176	1.11665	up	-1.16392	-0.218987	1.16392	down	1.79268	0.842122	1.79268	up	-1.29969	-0.378164	1.29969	down	1.03439	0.0487814	1.03439	up	1.88674	0.915899	1.88674	up	-1.55204	-0.634164	1.55204	down	-1.10589	-0.14521	1.10589	down	1.40343	0.488954	1.40343	up	2.30438	2.46356	2.0854	3.14651	2.51234	3.0013	DHsGV10005364	-	-	-	-	-	-
DHsGV10004620	1.59037	0.669365	1.59037	up	1.05862	0.0821892	1.05862	up	2.52156	1.33431	2.52156	up	-1.5023	-0.587175	1.5023	down	-1.15255	-0.204823	1.15255	down	1.97321	0.980545	1.97321	up	-1.82738	-0.869774	1.82738	down	-1.20713	-0.27158	1.20713	down	1.51382	0.598193	1.51382	up	1.98018	2.64954	2.06236	3.31449	2.44472	3.04291	DHsGV10004620	-	-	-	-	-	-
DHsGV10001296	-1	0	1	down	-1	0	1	down	-1	0	1	down	-1	0	1	down	-1	0	1	down	1.57117	0.651844	1.57117	up	-1	0	1	down	1.57117	0.651844	1.57117	up	1.57117	0.651844	1.57117	up	1.71983e-07	1.71983e-07	1.71983e-07	1.71983e-07	1.71983e-07	0.651844	DHsGV10001296	ENSG00000130768	NM_014474.3	27293	SMPDL3B	sphingomyelin phosphodiesterase acid like 3B	GO:0006685 sphingomyelin catabolic process,GO:0008150 biological_process
DHsGV10005779	1.81188	0.85749	1.81188	up	1.26811	0.342679	1.26811	up	5.40687	2.43479	5.40687	up	-1.42881	-0.514812	1.42881	down	-1.81188	-0.85749	1.81188	down	1.67119	0.740876	1.67119	up	-5.40687	-2.43479	5.40687	down	-2.55131	-1.35124	2.55131	down	2.11925	1.08355	2.11925	up	1.71983e-07	0.857491	0.342679	2.43479	1.71983e-07	1.08355	DHsGV10005779	ENSG00000257500	-	-	RP11-1020M18.10	-	-
DHsGV10005367	-1.11012	-0.150722	1.11012	down	-1.62658	-0.70184	1.62658	down	1.38958	0.474644	1.38958	up	-1.46522	-0.551119	1.46522	down	1.03269	0.0464015	1.03269	up	2.28201	1.1903	2.28201	up	-1.49378	-0.578964	1.49378	down	1.00963	0.0138206	1.00963	up	1.50815	0.592784	1.50815	up	4.91236	4.76164	4.21052	5.387	4.80804	5.40082	DHsGV10005367	-	-	-	-	-	-
DHsGV10003410	1.21338	0.279029	1.21338	up	-2.26424	-1.17903	2.26424	down	-5.09647	-2.3495	5.09647	down	-2.74738	-1.45806	2.74738	down	-3.08355	-1.62459	3.08355	down	-1.05404	-0.0759304	1.05404	down	2.00547	1.00394	2.00547	up	2.13545	1.09454	2.13545	up	1.06482	0.0906038	1.06482	up	4.47452	4.75355	3.29549	2.12502	3.12895	3.21956	DHsGV10003410	-	NG_029836.1	30819	KCNIP2	potassium voltage-gated channel interacting protein 2	GO:0005513 detection of calcium ion,GO:0006813 potassium ion transport,GO:0006936 muscle contraction,GO:0007165 signal transduction,GO:0007268 synaptic transmission,GO:0008016 regulation of heart contraction,GO:0045163 clustering of voltage-gated potassium channels,GO:0061337 cardiac conduction,GO:0071435 potassium ion export,GO:0071805 potassium ion transmembrane transport,GO:0086009 membrane re…
DHsGV10001786	1.73774	0.797212	1.73774	up	1.37589	0.460366	1.37589	up	1.29893	0.377319	1.29893	up	-1.26299	-0.336847	1.26299	down	-1.76418	-0.818994	1.76418	down	-2.77485	-1.47241	2.77485	down	-1.31869	-0.3991	1.31869	down	-2.61963	-1.38936	2.61963	down	-1.98654	-0.990261	1.98654	down	1.01204	1.80926	1.47241	1.38936	0.990262	1.71983e-07	DHsGV10001786	-	-	-	-	-	-
DHsGV10000537	1.01695	0.0242553	1.01695	up	-1.16251	-0.217245	1.16251	down	1.93945	0.955651	1.93945	up	-1.18222	-0.2415	1.18222	down	1.0788	0.109431	1.0788	up	1.49607	0.581176	1.49607	up	-1.76781	-0.821964	1.76781	down	-1.50704	-0.591719	1.50704	down	1.17303	0.230245	1.17303	up	2.90453	2.92878	2.68728	3.86018	3.03821	3.26846	DHsGV10000537	-	-	-	-	-	-
AHsV10003417	-1	0	1	down	-1	0	1	down	-1	0	1	down	-1	0	1	down	-1	0	1	down	-1	0	1	down	-1	0	1	down	-1	0	1	down	-1	0	1	down	1.71983e-07	1.71983e-07	1.71983e-07	1.71983e-07	1.71983e-07	1.71983e-07	AHsV10003417	-	XM_011510499.1	10865	ARID5A	AT-rich interaction domain 5A	GO:0002062 chondrocyte differentiation,GO:0006351 transcription, DNA-templated,GO:0006357 regulation of transcription from RNA polymerase II promoter,GO:0035066 positive regulation of histone acetylation,GO:0045892 negative regulation of transcription, DNA-templated,GO:0045944 positive regulation of transcription from RNA polymerase II promoter
DHsGV10002388	-1.03129	-0.0444441	1.03129	down	-1.24889	-0.320645	1.24889	down	1.46145	0.547395	1.46145	up	-1.211	-0.276201	1.211	down	1.10012	0.137655	1.10012	up	1.55168	0.633835	1.55168	up	-1.37001	-0.454184	1.37001	down	-1.17626	-0.234205	1.17626	down	1.16472	0.219979	1.16472	up	3.69547	3.65103	3.37482	4.24287	3.78868	4.00866	DHsGV10002388	ENSG00000128563	NM_024653.3	79706	PRKRIP1	PRKR interacting protein 1 (IL11 inducible)	GO:0003014 renal system process,GO:0006469 negative regulation of protein kinase activity,GO:0042326 negative regulation of phosphorylation,GO:1904030 negative regulation of cyclin-dependent protein kinase activity
DHsGV10001005	-1.14849	-0.199732	1.14849	down	-1.43033	-0.516347	1.43033	down	1.29386	0.37168	1.29386	up	-1.24541	-0.316615	1.24541	down	-1.14099	-0.190291	1.14099	down	1.86138	0.896369	1.86138	up	-1.69549	-0.761703	1.69549	down	1.0058	0.0083425	1.0058	up	1.70532	0.770046	1.70532	up	3.33314	3.13341	2.81679	3.70482	2.94312	3.71316	DHsGV10001005	ENSG00000268678	XM_011527144.1	57343	ZNF304	zinc finger protein 304	GO:0006351 transcription, DNA-templated,GO:0006355 regulation of transcription, DNA-templated,GO:0007229 integrin-mediated signaling pathway,GO:0030335 positive regulation of cell migration,GO:0045766 positive regulation of angiogenesis,GO:0045944 positive regulation of transcription from RNA polymerase II promoter,GO:0050679 positive regulation of epithelial cell proliferation,GO:2000811 negativ…
DHsGV10002696	1.48355	0.569057	1.48355	up	1.086	0.11903	1.086	up	-1.03431	-0.0486743	1.03431	down	-1.36607	-0.450027	1.36607	down	-2.01864	-1.01339	2.01864	down	-1.13835	-0.186949	1.13835	down	-1.31554	-0.395655	1.31554	down	-1.01343	-0.0192449	1.01343	down	1.29811	0.37641	1.29811	up	2.0815	2.65056	2.20053	2.03282	1.63717	2.01358	DHsGV10002696	-	-	-	-	-	-
DHsGV10000729	1.15944	0.213433	1.15944	up	1.12047	0.164101	1.12047	up	1.86379	0.89824	1.86379	up	-1.03479	-0.0493321	1.03479	down	1.00578	0.00831771	1.00578	up	1.03843	0.0544019	1.03843	up	-1.59825	-0.676489	1.59825	down	-1.60185	-0.679737	1.60185	down	-1.00225	-0.00324798	1.00225	down	2.78873	3.00217	2.95283	3.68697	3.01048	3.00724	DHsGV10000729	-	-	-	-	-	-
AHsV10001465	-1	0	1	down	-1	0	1	down	9.05393	3.17854	9.05393	up	-1	0	1	down	4.54922	2.18562	4.54922	up	2.35557	1.23608	2.35557	up	-1.99022	-0.992926	1.99022	down	-3.84363	-1.94247	3.84363	down	-1.93126	-0.949542	1.93126	down	1.71983e-07	1.71983e-07	1.71983e-07	3.17854	2.18562	1.23608	AHsV10001465	-	NG_007984.2	65125	WNK1	WNK lysine deficient protein kinase 1	GO:0003084 positive regulation of systemic arterial blood pressure,GO:0006468 protein phosphorylation,GO:0006811 ion transport,GO:0010923 negative regulation of phosphatase activity,GO:0018107 peptidyl-threonine phosphorylation,GO:0035556 intracellular signal transduction,GO:0046777 protein autophosphorylation,GO:0048666 neuron development,GO:0050794 regulation of cellular process,GO:0071901 nega…
H300016486	1.08093	0.112267	1.08093	up	1.07789	0.108208	1.07789	up	1.4965	0.581589	1.4965	up	-1.00282	-0.00405836	1.00282	down	1.11521	0.157316	1.11521	up	1.07915	0.109891	1.07915	up	-1.24143	-0.312006	1.24143	down	-1.28653	-0.363489	1.28653	down	-1.03633	-0.0514832	1.03633	down	5.72017	5.83243	5.82837	6.30175	5.98975	5.93827	H300016486	ENSG00000069020	NM_015183.2	375449	MAST4	microtubule associated serine/threonine kinase family member 4	GO:0007010 cytoskeleton organization,GO:0018105 peptidyl-serine phosphorylation,GO:0035556 intracellular signal transduction
AHsV10002594	-1.66325	-0.734006	1.66325	down	-1.66325	-0.734006	1.66325	down	-1.66325	-0.734006	1.66325	down	-1	0	1	down	-1	0	1	down	-1	0	1	down	-1	0	1	down	-1	0	1	down	-1	0	1	down	0.734007	1.71983e-07	1.71983e-07	1.71983e-07	1.71983e-07	1.71983e-07	AHsV10002594	ENSG00000188107	NM_001292009.1	346007	EYS	eyes shut homolog (Drosophila)	GO:0043403 skeletal muscle tissue regeneration,GO:0050908 detection of light stimulus involved in visual perception
CHsGV10000440	-1	0	1	down	-1	0	1	down	-1	0	1	down	-1	0	1	down	-1	0	1	down	-1	0	1	down	-1	0	1	down	-1	0	1	down	-1	0	1	down	1.71983e-07	1.71983e-07	1.71983e-07	1.71983e-07	1.71983e-07	1.71983e-07	CHsGV10000440	ENSG00000176771	NM_207481.3	344148	NCKAP5	NCK associated protein 5	GO:0008150 biological_process
opHsV0400000301	-1.01073	-0.0153911	1.01073	down	1.25644	0.329346	1.25644	up	-1.53082	-0.6143	1.53082	down	1.26992	0.344737	1.26992	up	-1.53658	-0.619719	1.53658	down	-1.62131	-0.697159	1.62131	down	-1.01453	-0.0208106	1.01453	down	1.18632	0.246487	1.18632	up	1.20355	0.267298	1.20355	up	3.62723	3.61184	3.95658	3.01293	2.99212	3.25942	opHsV0400000301	ENSG00000108854	XM_005257585.2	64750	SMURF2	SMAD specific E3 ubiquitin protein ligase 2	GO:0000122 negative regulation of transcription from RNA polymerase II promoter,GO:0006351 transcription, DNA-templated,GO:0006367 transcription initiation from RNA polymerase II promoter,GO:0006511 ubiquitin-dependent protein catabolic process,GO:0007179 transforming growth factor beta receptor signaling pathway,GO:0010467 gene expression,GO:0017015 regulation of transforming growth factor beta …
H200002093	-1.01731	-0.0247645	1.01731	down	1.12198	0.166042	1.12198	up	-1.63945	-0.713214	1.63945	down	1.1414	0.190807	1.1414	up	-1.48204	-0.567582	1.48204	down	-1.69199	-0.75872	1.69199	down	1.08739	0.120868	1.08739	up	1.08714	0.120536	1.08714	up	-1.00023	-0.000331402	1.00023	down	4.11438	4.08961	4.28042	3.40116	3.52203	3.5217	H200002093	ENSG00000080561	NM_052817.2	11043	MID2	midline 2	GO:0010508 positive regulation of autophagy,GO:0016567 protein ubiquitination,GO:0032897 negative regulation of viral transcription,GO:0035372 protein localization to microtubule,GO:0043123 positive regulation of I-kappaB kinase/NF-kappaB signaling,GO:0045087 innate immune response,GO:0046597 negative regulation of viral entry into host cell,GO:0051091 positive regulation of sequence-specific DNA…
H200015931	1.29726	0.375465	1.29726	up	1.0059	0.0084908	1.0059	up	-1.34298	-0.425437	1.34298	down	-1.28964	-0.366974	1.28964	down	-2.665	-1.41414	2.665	down	-2.51825	-1.33242	2.51825	down	-1.52968	-0.613234	1.52968	down	-1.86412	-0.898493	1.86412	down	-1.21863	-0.285259	1.21863	down	2.26501	2.64047	2.2735	1.83957	1.22634	0.941077	H200015931	ENSG00000130385	NM_005448.2	9210	BMP15	bone morphogenetic protein 15	GO:0001541 ovarian follicle development,GO:0007292 female gamete generation,GO:0010862 positive regulation of pathway-restricted SMAD protein phosphorylation,GO:0030509 BMP signaling pathway,GO:0042981 regulation of apoptotic process,GO:0043408 regulation of MAPK cascade,GO:0048468 cell development,GO:0060016 granulosa cell development,GO:0060395 SMAD protein signal transduction
H300006097	1.22095	0.288002	1.22095	up	1.12884	0.174839	1.12884	up	-3.56606	-1.83433	3.56606	down	-1.0816	-0.113164	1.0816	down	-2.58735	-1.37148	2.58735	down	-2.06966	-1.04939	2.06966	down	1.68279	0.750858	1.68279	up	1.94501	0.959775	1.94501	up	1.15582	0.208918	1.15582	up	4.73542	5.02343	4.91026	2.90109	3.65195	3.86087	H300006097	ENSG00000102970	XM_011523256.1	6361	CCL17	C-C motif chemokine ligand 17	GO:0002548 monocyte chemotaxis,GO:0006935 chemotaxis,GO:0006954 inflammatory response,GO:0007186 G-protein coupled receptor signaling pathway,GO:0007267 cell-cell signaling,GO:0007275 multicellular organismal development,GO:0030593 neutrophil chemotaxis,GO:0043547 positive regulation of GTPase activity,GO:0045662 negative regulation of myoblast differentiation,GO:0048247 lymphocyte chemotaxis,GO:…
opHsV0400000475	-1	0	1	down	-1	0	1	down	-1	0	1	down	-1	0	1	down	2.19335	1.13313	2.19335	up	1.5095	0.594069	1.5095	up	2.19335	1.13313	2.19335	up	1.5095	0.594069	1.5095	up	-1.45303	-0.539065	1.45303	down	1.71983e-07	1.71983e-07	1.71983e-07	1.71983e-07	1.13313	0.594069	opHsV0400000475	ENSG00000152591	NM_014208.3	1834	DSPP	dentin sialophosphoprotein	GO:0001501 skeletal system development,GO:0001503 ossification,GO:0007275 multicellular organismal development,GO:0030198 extracellular matrix organization,GO:0031214 biomineral tissue development,GO:0071460 cellular response to cell-matrix adhesion
H300003560	1.17521	0.232913	1.17521	up	1.03412	0.0484083	1.03412	up	-1.17698	-0.235089	1.17698	down	-1.13643	-0.184504	1.13643	down	-1.26899	-0.343685	1.26899	down	-1.23968	-0.309964	1.23968	down	1.08999	0.124317	1.08999	up	-1.01851	-0.0264664	1.01851	down	-1.11017	-0.150783	1.11017	down	2.94183	3.17474	2.99023	2.70674	2.83105	2.68027	H300003560	ENSG00000171812	NM_001294347.1	1296	COL8A2	collagen type VIII alpha 2	GO:0001525 angiogenesis,GO:0016337 single organismal cell-cell adhesion,GO:0022617 extracellular matrix disassembly,GO:0030198 extracellular matrix organization,GO:0030574 collagen catabolic process,GO:0048593 camera-type eye morphogenesis,GO:0050673 epithelial cell proliferation
H200011138	-2.01676	-1.01204	2.01676	down	-1.22581	-0.293739	1.22581	down	-1.06383	-0.0892721	1.06383	down	1.64525	0.718304	1.64525	up	-1	0	1	down	1.23564	0.305255	1.23564	up	-1.89575	-0.922771	1.89575	down	1.07236	0.100788	1.07236	up	2.03293	1.02356	2.03293	up	1.01204	1.71983e-07	0.718304	0.922771	1.71983e-07	1.02356	H200011138	ENSG00000121871	NM_014926.3	22865	SLITRK3	SLIT and NTRK like family member 3	GO:0007409 axonogenesis,GO:0051965 positive regulation of synapse assembly
opHsV0400006317	-1.12103	-0.164824	1.12103	down	-1.16897	-0.225244	1.16897	down	-16.5802	-4.05139	16.5802	down	-1.04277	-0.06042	1.04277	down	-12.9331	-3.69299	12.9331	down	-10.4125	-3.38025	10.4125	down	1.14359	0.193572	1.14359	up	1.36216	0.445895	1.36216	up	1.19112	0.252323	1.19112	up	5.53282	5.368	5.30758	1.48143	1.67501	1.92733	opHsV0400006317	ENSG00000100196	NM_006855.3	11015	KDELR3	KDEL endoplasmic reticulum protein retention receptor 3	GO:0006621 protein retention in ER lumen,GO:0015031 protein transport,GO:0016192 vesicle-mediated transport,GO:0030968 endoplasmic reticulum unfolded protein response,GO:0036498 IRE1-mediated unfolded protein response,GO:0044267 cellular protein metabolic process
H200016831	-1	0	1	down	-1	0	1	down	-1	0	1	down	-1	0	1	down	-1	0	1	down	-1	0	1	down	-1	0	1	down	-1	0	1	down	-1	0	1	down	1.71983e-07	1.71983e-07	1.71983e-07	1.71983e-07	1.71983e-07	1.71983e-07	H200016831	ENSG00000172318	NM_020981.3	8708	B3GALT1	Beta-1,3-galactosyltransferase 1	GO:0006486 protein glycosylation,GO:0009312 oligosaccharide biosynthetic process
H200011188	-1.03756	-0.0531955	1.03756	down	1.04618	0.0651343	1.04618	up	2.17927	1.12385	2.17927	up	1.08548	0.11833	1.08548	up	1.49493	0.580077	1.49493	up	1.61835	0.694528	1.61835	up	-1.51253	-0.596963	1.51253	down	-1.28715	-0.364183	1.28715	down	1.1751	0.23278	1.1751	up	3.84352	3.79032	3.90865	4.96736	4.3704	4.60318	H200011188	ENSG00000099866	NM_130760.2	8174	MADCAM1	mucosal vascular addressin cell adhesion molecule 1	GO:0002687 positive regulation of leukocyte migration,GO:0006955 immune response,GO:0007155 cell adhesion,GO:0007160 cell-matrix adhesion,GO:0007165 signal transduction,GO:0007229 integrin-mediated signaling pathway,GO:0007568 aging,GO:0030198 extracellular matrix organization,GO:0030216 keratinocyte differentiation,GO:0034113 heterotypic cell-cell adhesion,GO:0043113 receptor clustering,GO:00507…
H200003253	1.08903	0.123046	1.08903	up	-2.00376	-1.00271	2.00376	down	-3.83471	-1.93912	3.83471	down	-2.18216	-1.12576	2.18216	down	-2.37581	-1.24842	2.37581	down	-1.15574	-0.208821	1.15574	down	1.75776	0.813742	1.75776	up	1.65587	0.727586	1.65587	up	-1.06154	-0.0861559	1.06154	down	7.66707	7.79012	6.66436	5.72796	6.5417	6.45554	H200003253	ENSG00000108852	XM_011524827.1	4355	MPP2	membrane protein, palmitoylated 2	GO:0007165 signal transduction,GO:0046037 GMP metabolic process,GO:0046710 GDP metabolic process
H300009018	1.03134	0.0445139	1.03134	up	-1.01288	-0.0184584	1.01288	down	1.0449	0.0633595	1.0449	up	-1.04462	-0.0629723	1.04462	down	1.02128	0.0303822	1.02128	up	1.06184	0.0865684	1.06184	up	1.00803	0.0115366	1.00803	up	1.0033	0.00475049	1.0033	up	-1.00471	-0.00678611	1.00471	down	3.90415	3.94866	3.88569	3.96751	3.97904	3.97226	H300009018	ENSG00000113594	NM_002310.5	3977	LIFR	leukemia inhibitory factor receptor alpha	GO:0007166 cell surface receptor signaling pathway,GO:0008284 positive regulation of cell proliferation,GO:0010656 negative regulation of muscle cell apoptotic process,GO:0014070 response to organic cyclic compound,GO:0019221 cytokine-mediated signaling pathway,GO:0031100 organ regeneration,GO:0034097 response to cytokine,GO:0038165 oncostatin-M-mediated signaling pathway,GO:0048812 neuron projec…
opHsV0400002930	-1	0	1	down	1.25672	0.329667	1.25672	up	2.05978	1.04249	2.05978	up	1.25672	0.329667	1.25672	up	-1	0	1	down	1.57683	0.657027	1.57683	up	-2.05978	-1.04249	2.05978	down	-1.03943	-0.0557947	1.03943	down	1.98164	0.986693	1.98164	up	1.71983e-07	1.71983e-07	0.329667	1.04249	1.71983e-07	0.986693	opHsV0400002930	ENSG00000186009	NM_000705.3	496	ATP4B	ATPase H+/K+ transporting beta subunit	GO:0006813 potassium ion transport,GO:0006814 sodium ion transport,GO:0007155 cell adhesion,GO:0010243 response to organonitrogen compound,GO:0032496 response to lipopolysaccharide,GO:0034220 ion transmembrane transport,GO:0055085 transmembrane transport,GO:1902600 hydrogen ion transmembrane transport
H300000444	1.30974	0.389278	1.30974	up	1.07925	0.110025	1.07925	up	2.11311	1.07937	2.11311	up	-1.21357	-0.279253	1.21357	down	1.45868	0.544659	1.45868	up	2.11661	1.08176	2.11661	up	-1.10606	-0.145433	1.10606	down	1.08104	0.112414	1.08104	up	1.19569	0.257847	1.19569	up	2.86073	3.25001	2.97075	3.9401	3.79467	4.05251	H300000444	ENSG00000155974	XM_011538094.1	23426	GRIP1	glutamate receptor interacting protein 1	GO:0007268 synaptic transmission,GO:0008104 protein localization,GO:0016358 dendrite development,GO:0030521 androgen receptor signaling pathway,GO:0035556 intracellular signal transduction,GO:0045893 positive regulation of transcription, DNA-templated
H200012168	1.30526	0.384339	1.30526	up	1.07946	0.110313	1.07946	up	-1.5305	-0.614004	1.5305	down	-1.20918	-0.274026	1.20918	down	-2.46905	-1.30396	2.46905	down	-1.5937	-0.672378	1.5937	down	-1.23594	-0.305612	1.23594	down	1.03666	0.0519392	1.03666	up	1.28125	0.357551	1.28125	up	2.99474	3.37908	3.10505	2.38074	2.07512	2.43268	H200012168	ENSG00000135604	NM_003764.3	8676	STX11	syntaxin 11	GO:0006886 intracellular protein transport,GO:0031629 synaptic vesicle fusion to presynaptic active zone membrane,GO:0043312 neutrophil degranulation,GO:0043316 cytotoxic T cell degranulation,GO:0043320 natural killer cell degranulation,GO:0048278 vesicle docking,GO:0061025 membrane fusion
opHsV0400000542	-1.15684	-0.210192	1.15684	down	-1.00166	-0.00239182	1.00166	down	-7.21804	-2.85161	7.21804	down	1.15493	0.2078	1.15493	up	-5.36562	-2.42375	5.36562	down	-3.21243	-1.68366	3.21243	down	1.16285	0.21767	1.16285	up	2.24319	1.16555	2.24319	up	1.92904	0.947882	1.92904	up	6.69596	6.48577	6.69357	3.84435	4.06202	5.0099	opHsV0400000542	ENSG00000158669	XM_011544397.1	137964	GPAT4	glycerol-3-phosphate acyltransferase 4	GO:0002071 glandular epithelial cell maturation,GO:0006631 fatty acid metabolic process,GO:0006637 acyl-CoA metabolic process,GO:0006644 phospholipid metabolic process,GO:0006654 phosphatidic acid biosynthetic process,GO:0006656 phosphatidylcholine biosynthetic process,GO:0007595 lactation,GO:0008610 lipid biosynthetic process,GO:0016024 CDP-diacylglycerol biosynthetic process,GO:0019432 triglyce…
H300022549	1.49726	0.582327	1.49726	up	2.1152	1.08079	2.1152	up	2.82876	1.50017	2.82876	up	1.41271	0.498467	1.41271	up	1.0354	0.0501862	1.0354	up	1.07942	0.110251	1.07942	up	-1.8247	-0.867657	1.8247	down	-1.23896	-0.309124	1.23896	down	1.47277	0.558533	1.47277	up	0.948053	1.53038	2.02885	2.44822	1.58057	2.1391	H300022549	ENSG00000198785	NM_133445.2	116443	GRIN3A	glutamate ionotropic receptor NMDA type subunit 3A	GO:0006816 calcium ion transport,GO:0016358 dendrite development,GO:0035235 ionotropic glutamate receptor signaling pathway,GO:0045471 response to ethanol,GO:0060134 prepulse inhibition,GO:0070588 calcium ion transmembrane transport
H200001249	1.11318	0.154682	1.11318	up	-1.04886	-0.0688243	1.04886	down	2.87945	1.52579	2.87945	up	-1.16757	-0.223506	1.16757	down	1.77796	0.83022	1.77796	up	1.80926	0.855402	1.80926	up	-1.45487	-0.54089	1.45487	down	-1.66927	-0.739215	1.66927	down	-1.14737	-0.198325	1.14737	down	4.37654	4.53123	4.30772	5.90234	5.36145	5.16312	H200001249	ENSG00000104888	NM_020309.3	57030	SLC17A7	solute carrier family 17 member 7	GO:0003407 neural retina development,GO:0006811 ion transport,GO:0006817 phosphate ion transport,GO:0007268 synaptic transmission,GO:0007269 neurotransmitter secretion,GO:0007420 brain development,GO:0007616 long-term memory,GO:0014047 glutamate secretion,GO:0035249 synaptic transmission, glutamatergic,GO:0035435 phosphate ion transmembrane transport,GO:0035725 sodium ion transmembrane transport,…
H200003371	1.05032	0.0708356	1.05032	up	-1.0136	-0.0194869	1.0136	down	-1.5054	-0.590149	1.5054	down	-1.06461	-0.0903225	1.06461	down	1.03376	0.0479074	1.03376	up	1.13575	0.183643	1.13575	up	1.63455	0.708892	1.63455	up	1.68682	0.754306	1.68682	up	1.03198	0.0454135	1.03198	up	6.72618	6.79702	6.70669	6.13603	6.84492	6.89034	H200003371	ENSG00000028203	XM_006719486.2	55591	VEZT	vezatin, adherens junctions transmembrane protein	GO:0016337 single organismal cell-cell adhesion,GO:0043009 chordate embryonic development
H200006496	-2.01261	-1.00907	2.01261	down	-1.03165	-0.0449562	1.03165	down	3.98014	1.99282	3.98014	up	1.95086	0.96411	1.95086	up	1.98671	0.990384	1.98671	up	1.03795	0.0537305	1.03795	up	-4.03201	-2.0115	4.03201	down	-3.956	-1.98404	3.956	down	1.01921	0.0274568	1.01921	up	6.45477	5.4457	6.40981	8.44759	6.43609	6.46354	H200006496	ENSG00000135046	XM_011518609.1	301	ANXA1	annexin A1	GO:0000733 DNA strand renaturation,GO:0001780 neutrophil homeostasis,GO:0002250 adaptive immune response,GO:0002548 monocyte chemotaxis,GO:0002685 regulation of leukocyte migration,GO:0006909 phagocytosis,GO:0006936 muscle contraction,GO:0006954 inflammatory response,GO:0007165 signal transduction,GO:0007166 cell surface receptor signaling pathway,GO:0007187 G-protein coupled receptor signaling p…
H300002790	1.049	0.0690098	1.049	up	1.10986	0.150372	1.10986	up	-3.11657	-1.63996	3.11657	down	1.05802	0.0813627	1.05802	up	-2.62222	-1.39079	2.62222	down	-2.71044	-1.43853	2.71044	down	1.24676	0.318184	1.24676	up	1.27616	0.351804	1.27616	up	1.02358	0.0336199	1.02358	up	8.39156	8.46057	8.54194	6.7516	7.06979	7.10341	H300002790	ENSG00000215835	-	-	RP11-9L18.2	-	-
DHsTV10000071	1.67662	0.74556	1.67662	up	-1.25147	-0.32362	1.25147	down	2.00257	1.00185	2.00257	up	-2.09824	-1.06918	2.09824	down	-1.36544	-0.449362	1.36544	down	2.13672	1.0954	2.13672	up	-1.63088	-0.705652	1.63088	down	-1.17289	-0.23007	1.17289	down	1.39048	0.475582	1.39048	up	6.36265	7.10821	6.03903	7.3645	6.65885	7.13443	DHsTV10000071	-	-	-	-	-	-
DHsGV10003427	1.01758	0.0251431	1.01758	up	-1.06291	-0.0880208	1.06291	down	3.11258	1.63811	3.11258	up	-1.0816	-0.113164	1.0816	down	2.7773	1.47368	2.7773	up	2.91707	1.54452	2.91707	up	-1.10136	-0.139286	1.10136	down	-1.13415	-0.18161	1.13415	down	-1.02977	-0.0423241	1.02977	down	4.37045	4.39559	4.28242	6.00856	5.86927	5.82695	DHsGV10003427	-	NM_024011.3	728642	CDK11A	cyclin-dependent kinase 11A	GO:0001558 regulation of cell growth,GO:0006355 regulation of transcription, DNA-templated,GO:0006468 protein phosphorylation,GO:0006915 apoptotic process,GO:0007067 mitotic nuclear division,GO:0050684 regulation of mRNA processing,GO:0051726 regulation of cell cycle
DHsGV10001180	1.51312	0.597526	1.51312	up	1.23941	0.309649	1.23941	up	-1	0	1	down	-1.22084	-0.287878	1.22084	down	-1.51312	-0.597526	1.51312	down	-1.23941	-0.309649	1.23941	down	-1	0	1	down	-1	0	1	down	-1	0	1	down	1.71983e-07	0.597526	0.309649	1.71983e-07	1.71983e-07	1.71983e-07	DHsGV10001180	-	-	-	-	-	-
DHsGV10003805	1.34814	0.430973	1.34814	up	1.03762	0.0532768	1.03762	up	2.22669	1.1549	2.22669	up	-1.29926	-0.377696	1.29926	down	1.08645	0.119621	1.08645	up	1.29649	0.374614	1.29649	up	-1.52025	-0.604308	1.52025	down	-1.6552	-0.72701	1.6552	down	-1.08877	-0.122702	1.08877	down	3.87794	4.30891	3.93122	5.03284	4.42853	4.30583	DHsGV10003805	ENSG00000107614	-	1787	TRDMT1	tRNA aspartic acid methyltransferase 1	GO:0001975 response to amphetamine,GO:0006400 tRNA modification,GO:0008033 tRNA processing,GO:0010467 gene expression,GO:0030488 tRNA methylation,GO:0090116 C-5 methylation of cytosine
DHsGV10004415	-1.86275	-0.897433	1.86275	down	-1.48423	-0.569712	1.48423	down	1.13754	0.185915	1.13754	up	1.25503	0.327721	1.25503	up	-1	0	1	down	1.25111	0.323206	1.25111	up	-2.11895	-1.08335	2.11895	down	-1.3495	-0.432422	1.3495	down	1.57018	0.650926	1.57018	up	0.897433	1.71983e-07	0.327721	1.08335	1.71983e-07	0.650926	DHsGV10004415	-	NG_033257.1	80185	TTI2	TELO2 interacting protein 2	-
H200000117	-1.23616	-0.305869	1.23616	down	1.0023	0.00331974	1.0023	up	1.22201	0.289255	1.22201	up	1.23901	0.309189	1.23901	up	-1.04031	-0.0570164	1.04031	down	1.14244	0.192115	1.14244	up	-1.5715	-0.652141	1.5715	down	-1.06719	-0.0938206	1.06719	down	1.47255	0.55832	1.47255	up	8.51913	8.21326	8.52245	8.80839	8.15625	8.71457	H200000117	ENSG00000168283	NM_005180.8	648	BMI1	BMI1 proto-oncogene, polycomb ring finger	GO:0000122 negative regulation of transcription from RNA polymerase II promoter,GO:0006351 transcription, DNA-templated,GO:0007379 segment specification,GO:0010468 regulation of gene expression,GO:0016568 chromatin modification,GO:0016925 protein sumoylation,GO:0030097 hemopoiesis,GO:0043687 post-translational protein modification,GO:0044267 cellular protein metabolic process,GO:0048146 positive …
H300003955	-1.05411	-0.0760288	1.05411	down	-1.25354	-0.326005	1.25354	down	-2.84307	-1.50745	2.84307	down	-1.18919	-0.249976	1.18919	down	-1.46666	-0.55253	1.46666	down	-1.67136	-0.741022	1.67136	down	1.83896	0.878889	1.83896	up	1.357	0.440421	1.357	up	-1.35516	-0.438468	1.35516	down	2.86974	2.79371	2.54373	1.36229	2.24118	1.80271	H300003955	ENSG00000146047	NM_170610.2	255626	HIST1H2BA	histone cluster 1, H2ba	GO:0006325 chromatin organization,GO:0006334 nucleosome assembly,GO:0006337 nucleosome disassembly,GO:0006954 inflammatory response,GO:0031639 plasminogen activation,GO:0035093 spermatogenesis, exchange of chromosomal proteins,GO:0051099 positive regulation of binding,GO:0071674 mononuclear cell migration
opHsV0400001815	1.13799	0.186487	1.13799	up	1.16834	0.224459	1.16834	up	-1.09488	-0.130779	1.09488	down	1.02667	0.0379717	1.02667	up	-1.58042	-0.660306	1.58042	down	-1.47257	-0.558333	1.47257	down	-1.26843	-0.34304	1.26843	down	-1.15117	-0.203095	1.15117	down	1.10186	0.139945	1.10186	up	3.34562	3.5321	3.57008	3.21484	2.8718	3.01174	opHsV0400001815	ENSG00000183395	NM_002674.3	5367	PMCH	pro-melanin concentrating hormone	GO:0007218 neuropeptide signaling pathway,GO:0007268 synaptic transmission,GO:0007275 multicellular organismal development,GO:0007283 spermatogenesis,GO:0007631 feeding behavior,GO:0030154 cell differentiation
H200000453	1.23765	0.307606	1.23765	up	-1.12453	-0.169322	1.12453	down	1.99057	0.993182	1.99057	up	-1.39178	-0.476927	1.39178	down	1.18989	0.250832	1.18989	up	1.51735	0.60155	1.51735	up	-1.35167	-0.434744	1.35167	down	-1.47524	-0.560953	1.47524	down	-1.09142	-0.126209	1.09142	down	4.30707	4.61468	4.13775	5.30026	4.86551	4.7393	H200000453	ENSG00000123999	NM_002191.3	3623	INHA	inhibin alpha	GO:0001501 skeletal system development,GO:0001541 ovarian follicle development,GO:0007050 cell cycle arrest,GO:0007165 signal transduction,GO:0007166 cell surface receptor signaling pathway,GO:0007267 cell-cell signaling,GO:0007399 nervous system development,GO:0008584 male gonad development,GO:0009605 response to external stimulus,GO:0010862 positive regulation of pathway-restricted SMAD protein…
opHsV0400006177	1.22973	0.29834	1.22973	up	-1.34709	-0.429846	1.34709	down	1.26847	0.343091	1.26847	up	-1.65655	-0.728186	1.65655	down	-1.25263	-0.324955	1.25263	down	1.45076	0.536812	1.45076	up	-1.29209	-0.369705	1.29209	down	-1.17782	-0.236125	1.17782	down	1.09701	0.133581	1.09701	up	3.64025	3.93859	3.2104	3.98334	3.61363	3.74721	opHsV0400006177	ENSG00000183691	NM_005450.4	9241	NOG	noggin	GO:0000122 negative regulation of transcription from RNA polymerase II promoter,GO:0001501 skeletal system development,GO:0001649 osteoblast differentiation,GO:0001701 in utero embryonic development,GO:0001706 endoderm formation,GO:0001707 mesoderm formation,GO:0001837 epithelial to mesenchymal transition,GO:0001839 neural plate morphogenesis,GO:0001843 neural tube closure,GO:0007399 nervous syst…
H200011867	-1.085	-0.117692	1.085	down	-1.37608	-0.460561	1.37608	down	1.51105	0.595553	1.51105	up	-1.26828	-0.342869	1.26828	down	1.04891	0.0688918	1.04891	up	1.68628	0.753843	1.68628	up	-1.56304	-0.644353	1.56304	down	-1.23308	-0.302271	1.23308	down	1.26758	0.342082	1.26758	up	2.70294	2.58524	2.24238	3.29849	2.65414	2.99622	H200011867	ENSG00000102104	NM_000330.3	6247	RS1	retinoschisin 1	GO:0007155 cell adhesion,GO:0007275 multicellular organismal development,GO:0007601 visual perception,GO:0010842 retina layer formation,GO:0016062 adaptation of rhodopsin mediated signaling
H200016716	1.22847	0.296859	1.22847	up	-1.2665	-0.340853	1.2665	down	1.21357	0.279257	1.21357	up	-1.55586	-0.637712	1.55586	down	1.74127	0.800144	1.74127	up	2.9812	1.57589	2.9812	up	1.76265	0.817746	1.76265	up	1.93963	0.955784	1.93963	up	1.10041	0.138039	1.10041	up	2.13308	2.42994	1.79222	2.41233	3.23008	3.36812	H200016716	ENSG00000102524	XM_005254029.3	10673	TNFSF13B	tumor necrosis factor superfamily member 13b	GO:0001782 B cell homeostasis,GO:0002636 positive regulation of germinal center formation,GO:0006955 immune response,GO:0007165 signal transduction,GO:0008283 cell proliferation,GO:0008284 positive regulation of cell proliferation,GO:0030890 positive regulation of B cell proliferation,GO:0031295 T cell costimulation,GO:0031296 B cell costimulation,GO:0033209 tumor necrosis factor-mediated signali…
H200002261	1.37919	0.463824	1.37919	up	1.17021	0.226763	1.17021	up	-1.62783	-0.702952	1.62783	down	-1.17859	-0.237062	1.17859	down	-2.41252	-1.27054	2.41252	down	-1.7101	-0.774079	1.7101	down	-1.07458	-0.103766	1.07458	down	1.11391	0.155636	1.11391	up	1.19698	0.259402	1.19698	up	7.51448	7.9783	7.74124	6.81152	6.70776	6.96716	H200002261	ENSG00000115365	NM_001136575.1	10314	LANCL1	LanC like 1	GO:0007186 G-protein coupled receptor signaling pathway,GO:0008152 metabolic process
H300011545	1.25051	0.322521	1.25051	up	-1.26881	-0.343477	1.26881	down	1.96282	0.972928	1.96282	up	-1.58667	-0.665998	1.58667	down	1.13464	0.182238	1.13464	up	1.88596	0.9153	1.88596	up	-1.38335	-0.468169	1.38335	down	-1.32052	-0.401105	1.32052	down	1.04758	0.0670643	1.04758	up	4.6386	4.96113	4.29513	5.61153	5.14336	5.21043	H300011545	ENSG00000142185	NR_038257.1	7226	TRPM2	transient receptor potential cation channel subfamily M member 2	GO:0006816 calcium ion transport,GO:0008152 metabolic process,GO:0032024 positive regulation of insulin secretion,GO:0033194 response to hydroperoxide,GO:0034220 ion transmembrane transport,GO:0035725 sodium ion transmembrane transport,GO:0044849 estrous cycle,GO:0055085 transmembrane transport,GO:0070588 calcium ion transmembrane transport,GO:0071421 manganese ion transmembrane transport,GO:0098…
H200004104	1.70968	0.77373	1.70968	up	-1.0909	-0.125522	1.0909	down	2.87673	1.52443	2.87673	up	-1.8651	-0.899252	1.8651	down	-1.21825	-0.284814	1.21825	down	1.47243	0.558199	1.47243	up	-2.04985	-1.03552	2.04985	down	-2.13133	-1.09175	2.13133	down	-1.03975	-0.0562387	1.03975	down	3.91255	4.68628	3.78703	5.43698	4.40147	4.34523	H200004104	ENSG00000099365	NM_052874.4	112755	STX1B	syntaxin 1B	GO:0001956 positive regulation of neurotransmitter secretion,GO:0006886 intracellular protein transport,GO:0010468 regulation of gene expression,GO:0010807 regulation of synaptic vesicle priming,GO:0016081 synaptic vesicle docking,GO:0031629 synaptic vesicle fusion to presynaptic active zone membrane,GO:0048278 vesicle docking,GO:0061669 spontaneous neurotransmitter secretion,GO:2000463 positive …
H300003775	1.94301	0.958293	1.94301	up	1.31475	0.394787	1.31475	up	2.91036	1.5412	2.91036	up	-1.47786	-0.563506	1.47786	down	-1.51738	-0.601586	1.51738	down	1.85833	0.89401	1.85833	up	-2.27283	-1.18449	2.27283	down	-1.19119	-0.252401	1.19119	down	1.90804	0.932091	1.90804	up	1.12049	2.07878	1.51528	2.66169	1.4772	2.40929	H300003775	ENSG00000162728	XM_011509520.1	3765	KCNJ9	potassium voltage-gated channel subfamily J member 9	GO:0007268 synaptic transmission,GO:0010107 potassium ion import,GO:0034765 regulation of ion transmembrane transport
H300005046	1.56856	0.649445	1.56856	up	-1.01178	-0.0168917	1.01178	down	2.40533	1.26624	2.40533	up	-1.58704	-0.666337	1.58704	down	-1.05693	-0.0798748	1.05693	down	1.22032	0.287264	1.22032	up	-1.62075	-0.696665	1.62075	down	-1.99427	-0.995863	1.99427	down	-1.23046	-0.299197	1.23046	down	2.67316	3.32261	2.65627	3.9394	3.24273	2.94354	H300005046	ENSG00000273079	XM_005253351.2	2904	GRIN2B	glutamate ionotropic receptor NMDA type subunit 2B	GO:0000165 MAPK cascade,GO:0000186 activation of MAPKK activity,GO:0001662 behavioral fear response,GO:0001701 in utero embryonic development,GO:0001964 startle response,GO:0001967 suckling behavior,GO:0006810 transport,GO:0007173 epidermal growth factor receptor signaling pathway,GO:0007215 glutamate receptor signaling pathway,GO:0007264 small GTPase mediated signal transduction,GO:0007265 Ras p…
H300008660	-1.3518	-0.434883	1.3518	down	-1.33043	-0.411888	1.33043	down	1.01352	0.0193815	1.01352	up	1.01607	0.0229945	1.01607	up	1.59629	0.674724	1.59629	up	1.77126	0.824773	1.77126	up	1.1651	0.220459	1.1651	up	1.31358	0.393504	1.31358	up	1.12743	0.173044	1.12743	up	7.86057	7.42569	7.44868	7.87995	8.10041	8.27346	H300008660	ENSG00000180209	NM_013292.3	29895	MYLPF	myosin light chain, phosphorylatable, fast skeletal muscle	GO:0006936 muscle contraction,GO:0006955 immune response,GO:0007519 skeletal muscle tissue development
H200004729	1.22618	0.294173	1.22618	up	-1.1899	-0.250842	1.1899	down	-2.66529	-1.41429	2.66529	down	-1.45904	-0.545015	1.45904	down	-3.88128	-1.95653	3.88128	down	-1.9321	-0.950172	1.9321	down	-1.18761	-0.248067	1.18761	down	1.15932	0.213278	1.15932	up	1.37682	0.461345	1.37682	up	5.65702	5.95119	5.40617	4.24272	3.99466	4.456	H200004729	ENSG00000102218	NM_006915.2	6102	RP2	retinitis pigmentosa 2 (X-linked recessive)	GO:0000902 cell morphogenesis,GO:0006457 protein folding,GO:0006892 post-Golgi vesicle-mediated transport,GO:0006996 organelle organization,GO:0007010 cytoskeleton organization,GO:0007023 post-chaperonin tubulin folding pathway,GO:0007601 visual perception,GO:0015031 protein transport,GO:0043547 positive regulation of GTPase activity
H300019532	1.27561	0.351182	1.27561	up	-1.12011	-0.163637	1.12011	down	2.6531	1.40768	2.6531	up	-1.42882	-0.51482	1.42882	down	1.53629	0.619455	1.53629	up	2.7158	1.44138	2.7158	up	-1.35383	-0.437043	1.35383	down	-1.09425	-0.129943	1.09425	down	1.23722	0.3071	1.23722	up	1.52672	1.87791	1.36309	2.93441	2.49736	2.80446	H300019532	ENSG00000018236	XM_011537927.1	1272	CNTN1	contactin 1	GO:0007155 cell adhesion,GO:0007219 Notch signaling pathway,GO:0007411 axon guidance,GO:0010628 positive regulation of gene expression,GO:0010765 positive regulation of sodium ion transport,GO:0010976 positive regulation of neuron projection development,GO:0021549 cerebellum development,GO:0050731 positive regulation of peptidyl-tyrosine phosphorylation
H200001510	1.22456	0.292261	1.22456	up	1.20003	0.263069	1.20003	up	1.53257	0.615957	1.53257	up	-1.02044	-0.029192	1.02044	down	1.25353	0.325994	1.25353	up	1.6178	0.694035	1.6178	up	1.00159	0.0022974	1.00159	up	1.26676	0.341146	1.26676	up	1.26475	0.338849	1.26475	up	8.44083	8.73309	8.7039	9.05679	9.05909	9.39794	H200001510	ENSG00000128699	NM_001128150.1	94101	ORMDL1	ORMDL sphingolipid biosynthesis regulator 1	GO:0006672 ceramide metabolic process,GO:0090155 negative regulation of sphingolipid biosynthetic process
H300001220	-1	0	1	down	-1	0	1	down	-1	0	1	down	-1	0	1	down	-1	0	1	down	-1	0	1	down	-1	0	1	down	-1	0	1	down	-1	0	1	down	1.71983e-07	1.71983e-07	1.71983e-07	1.71983e-07	1.71983e-07	1.71983e-07	H300001220	ENSG00000184564	NM_032229.2	84189	SLITRK6	SLIT and NTRK like family member 6	GO:0001964 startle response,GO:0002088 lens development in camera-type eye,GO:0002093 auditory receptor cell morphogenesis,GO:0007409 axonogenesis,GO:0007416 synapse assembly,GO:0007601 visual perception,GO:0007605 sensory perception of sound,GO:0008344 adult locomotory behavior,GO:0021562 vestibulocochlear nerve development,GO:0031223 auditory behavior,GO:0035264 multicellular organism growth,GO…
opHsV0400002447	1.20417	0.268042	1.20417	up	-1.06417	-0.0897226	1.06417	down	1.90008	0.926063	1.90008	up	-1.28144	-0.357765	1.28144	down	1.19938	0.262291	1.19938	up	1.38423	0.469086	1.38423	up	-1.31561	-0.39573	1.31561	down	-1.46074	-0.5467	1.46074	down	-1.11032	-0.15097	1.11032	down	5.51548	5.78352	5.42576	6.44155	6.04582	5.89485	opHsV0400002447	ENSG00000184194	NM_018969.5	54328	GPR173	G protein-coupled receptor 173	GO:0007165 signal transduction,GO:0007186 G-protein coupled receptor signaling pathway,GO:0097211 cellular response to gonadotropin-releasing hormone,GO:2001223 negative regulation of neuron migration
H200003112	1.17841	0.236839	1.17841	up	-1.0943	-0.130007	1.0943	down	2.21343	1.14628	2.21343	up	-1.28953	-0.366846	1.28953	down	1.20255	0.266099	1.20255	up	1.46577	0.551662	1.46577	up	-1.56195	-0.643348	1.56195	down	-1.65248	-0.724629	1.65248	down	-1.05796	-0.0812817	1.05796	down	5.64374	5.88058	5.51373	6.79002	6.14668	6.06539	H200003112	ENSG00000184524	NM_016564.3	51286	CEND1	cell cycle exit and neuronal differentiation 1	GO:0007628 adult walking behavior,GO:0021686 cerebellar granular layer maturation,GO:0021702 cerebellar Purkinje cell differentiation,GO:0021933 radial glia guided migration of cerebellar granule cell,GO:0021941 negative regulation of cerebellar granule cell precursor proliferation
H200007513	5.69266	2.5091	5.69266	up	2.43201	1.28215	2.43201	up	-2.42232	-1.27639	2.42232	down	-2.34072	-1.22696	2.34072	down	-16.6069	-4.05371	16.6069	down	-4.84137	-2.27542	4.84137	down	-1.20432	-0.268218	1.20432	down	1.21683	0.283123	1.21683	up	1.46545	0.55134	1.46545	up	6.23625	8.74536	7.5184	4.95986	4.69165	5.24299	H200007513	ENSG00000112297	XM_005266839.2	202	AIM1	absent in melanoma 1	GO:0008150 biological_process
H300001680	1.13861	0.18728	1.13861	up	1.00863	0.012393	1.00863	up	1.1326	0.179642	1.1326	up	-1.12888	-0.174887	1.12888	down	-1.11921	-0.162484	1.11921	down	1.07035	0.0980873	1.07035	up	-1.1133	-0.154846	1.1133	down	-1.04911	-0.0691614	1.04911	down	1.06119	0.0856848	1.06119	up	10.8552	11.0424	10.8676	11.0348	10.88	10.9656	H300001680	ENSG00000224011	-	-	AC111155.1	-	-
DHsGV10002894	1.02216	0.0316257	1.02216	up	-1.5279	-0.61155	1.5279	down	2.12661	1.08856	2.12661	up	-1.56176	-0.643176	1.56176	down	1.22028	0.287215	1.22028	up	2.06346	1.04506	2.06346	up	-1.70493	-0.769716	1.70493	down	-1.57466	-0.655043	1.57466	down	1.08273	0.114673	1.08273	up	2.31761	2.34923	1.70606	3.40617	2.63645	2.75112	DHsGV10002894	ENSG00000254872	-	-	RP13-870H17.3	-	-
DHsGV10001746	-1.07559	-0.10513	1.07559	down	-1.1165	-0.158986	1.1165	down	-1.02799	-0.0398194	1.02799	down	-1.03804	-0.0538559	1.03804	down	-1.03754	-0.0531664	1.03754	down	-1.10791	-0.147841	1.10791	down	-1.08559	-0.118477	1.08559	down	-1.20331	-0.267007	1.20331	down	-1.10844	-0.14853	1.10844	down	1.88768	1.78255	1.72869	1.84786	1.72938	1.58085	DHsGV10001746	-	-	-	-	-	-
DHsGV10000906	1.31969	0.400195	1.31969	up	-1.06728	-0.0939345	1.06728	down	2.66753	1.41551	2.66753	up	-1.40847	-0.49413	1.40847	down	1.00376	0.00541401	1.00376	up	1.30184	0.380551	1.30184	up	-2.01377	-1.0099	2.01377	down	-2.1869	-1.12889	2.1869	down	-1.08598	-0.118993	1.08598	down	4.95304	5.35323	4.8591	6.36854	5.35865	5.23965	DHsGV10000906	-	-	-	-	-	-
DHsGV10004902	1.71798	0.780711	1.71798	up	-1.27059	-0.345501	1.27059	down	2.36021	1.23892	2.36021	up	-2.18285	-1.12621	2.18285	down	-1.36058	-0.44422	1.36058	down	1.41962	0.505502	1.41962	up	-1.86921	-0.902426	1.86921	down	-2.11245	-1.07892	2.11245	down	-1.13013	-0.176489	1.13013	down	1.59185	2.37256	1.24634	2.83076	1.92834	1.75185	DHsGV10004902	-	-	-	-	-	-
DHsGV10001458	-1.03615	-0.0512266	1.03615	down	-1.02728	-0.0388241	1.02728	down	1.28352	0.360105	1.28352	up	1.00863	0.0124025	1.00863	up	1.3309	0.412405	1.3309	up	1.16062	0.2149	1.16062	up	1.00074	0.00107384	1.00074	up	-1.13605	-0.184029	1.13605	down	-1.1369	-0.185103	1.1369	down	5.11495	5.06372	5.07612	5.47505	5.47613	5.29102	DHsGV10001458	-	-	-	-	-	-
H300004587	-1.03827	-0.0541811	1.03827	down	-1.1457	-0.196225	1.1457	down	1.08254	0.114418	1.08254	up	-1.10347	-0.142044	1.10347	down	1.51172	0.596191	1.51172	up	1.48187	0.567421	1.48187	up	1.34499	0.427592	1.34499	up	1.19481	0.256779	1.19481	up	-1.12569	-0.170814	1.12569	down	6.23746	6.18328	6.04124	6.35188	6.77947	6.60866	H300004587	ENSG00000213022	NM_012315.1	284366	KLK9	kallikrein related peptidase 9	GO:0006508 proteolysis
H200018694	1.1325	0.179511	1.1325	up	1.04638	0.0654054	1.04638	up	-1.47956	-0.565172	1.47956	down	-1.0823	-0.114105	1.0823	down	-1.42909	-0.5151	1.42909	down	-1.32041	-0.400983	1.32041	down	1.1725	0.229583	1.1725	up	1.1725	0.229594	1.1725	up	1.00001	1.09673e-05	1.00001	up	4.15973	4.33925	4.22514	3.59456	3.82415	3.82416	H200018694	ENSG00000136697	NM_032556.5	84639	IL1F10	interleukin 1 family member 10 (theta)	GO:0002437 inflammatory response to antigenic stimulus,GO:0019221 cytokine-mediated signaling pathway
opHsV0400001036	-1.36683	-0.450834	1.36683	down	-1.42571	-0.511684	1.42571	down	2.17617	1.12179	2.17617	up	-1.04308	-0.0608497	1.04308	down	3.2099	1.68253	3.2099	up	2.74555	1.45709	2.74555	up	1.07916	0.109904	1.07916	up	-1.13005	-0.176381	1.13005	down	-1.2195	-0.286285	1.2195	down	5.32794	4.8771	4.81625	6.44973	6.55963	6.27335	opHsV0400001036	ENSG00000188379	NM_000605.3	3440	IFNA2	interferon, alpha 2	GO:0002250 adaptive immune response,GO:0002286 T cell activation involved in immune response,GO:0002323 natural killer cell activation involved in immune response,GO:0006915 apoptotic process,GO:0006954 inflammatory response,GO:0006959 humoral immune response,GO:0007166 cell surface receptor signaling pathway,GO:0007267 cell-cell signaling,GO:0007596 blood coagulation,GO:0010629 negative regulati…
H200004859	-1.15329	-0.205759	1.15329	down	-1.01411	-0.0202169	1.01411	down	1.75936	0.815053	1.75936	up	1.13724	0.185542	1.13724	up	1.42232	0.508243	1.42232	up	1.60604	0.683512	1.60604	up	-1.42659	-0.512568	1.42659	down	-1.11092	-0.151758	1.11092	down	1.28415	0.36081	1.28415	up	3.65315	3.44739	3.63293	4.4682	3.95563	4.31644	H200004859	ENSG00000126218	NM_001312675.1	2159	F10	coagulation factor X	GO:0006465 signal peptide processing,GO:0006888 ER to Golgi vesicle-mediated transport,GO:0007596 blood coagulation,GO:0007597 blood coagulation, intrinsic pathway,GO:0007598 blood coagulation, extrinsic pathway,GO:0017187 peptidyl-glutamic acid carboxylation,GO:0030335 positive regulation of cell migration,GO:0043687 post-translational protein modification,GO:0044267 cellular protein metabolic p…
H300007751	1.18865	0.249321	1.18865	up	-1.13797	-0.186457	1.13797	down	-1.29758	-0.375826	1.29758	down	-1.35264	-0.435779	1.35264	down	-1.65223	-0.724418	1.65223	down	-1.17897	-0.237527	1.17897	down	-1.07123	-0.0992706	1.07123	down	-1.03394	-0.0481586	1.03394	down	1.03606	0.0511119	1.03606	up	3.45188	3.7012	3.26542	3.07605	2.97678	3.0279	H300007751	ENSG00000104760	NM_004467.3	2267	FGL1	fibrinogen like 1	-
H200009590	1.35313	0.436297	1.35313	up	1.75718	0.813263	1.75718	up	1.35411	0.437347	1.35411	up	1.29861	0.376966	1.29861	up	-1.8889	-0.91755	1.8889	down	-4.34526	-2.11944	4.34526	down	-1.89028	-0.918601	1.89028	down	-3.34853	-1.74353	3.34853	down	-1.77144	-0.824925	1.77144	down	7.10268	7.53897	7.91594	7.54002	6.62142	5.7965	H200009590	ENSG00000154328	XM_005272383.1	252969	NEIL2	nei like DNA glycosylase 2	GO:0006281 DNA repair,GO:0006284 base-excision repair,GO:0006285 base-excision repair, AP site formation,GO:0006289 nucleotide-excision repair,GO:0045008 depyrimidination
opHsV0400000955	-1.31521	-0.395293	1.31521	down	-1.34985	-0.432798	1.34985	down	1.82873	0.87084	1.82873	up	-1.02634	-0.0375054	1.02634	down	1.43426	0.520307	1.43426	up	2.41475	1.27187	2.41475	up	-1.67693	-0.745826	1.67693	down	-1.02226	-0.0317659	1.02226	down	1.64041	0.71406	1.64041	up	1.56994	1.17465	1.13714	2.44078	1.69496	2.40902	opHsV0400000955	ENSG00000181634	NM_005118.3	9966	TNFSF15	tumor necrosis factor superfamily member 15	GO:0006919 activation of cysteine-type endopeptidase activity involved in apoptotic process,GO:0006955 immune response,GO:0007165 signal transduction,GO:0007250 activation of NF-kappaB-inducing kinase activity,GO:0033209 tumor necrosis factor-mediated signaling pathway,GO:0042107 cytokine metabolic process
H300018554	1.18743	0.247848	1.18743	up	1.26574	0.33998	1.26574	up	-1.21477	-0.280685	1.21477	down	1.06594	0.0921321	1.06594	up	-3.13976	-1.65065	3.13976	down	-2.37868	-1.25016	2.37868	down	-2.17667	-1.12212	2.17667	down	-1.54702	-0.629496	1.54702	down	1.407	0.492626	1.407	up	4.66411	4.91196	5.00409	4.38343	3.26131	3.75393	H300018554	ENSG00000085365	XM_011543727.1	9522	SCAMP1	secretory carrier membrane protein 1	GO:0006887 exocytosis,GO:0006892 post-Golgi vesicle-mediated transport,GO:0015031 protein transport
H200011710	-1.05268	-0.0740643	1.05268	down	1.11687	0.15946	1.11687	up	-3.22063	-1.68734	3.22063	down	1.1757	0.233524	1.1757	up	-28.7301	-4.84449	28.7301	down	-5.51691	-2.46386	5.51691	down	-9.39059	-3.23122	9.39059	down	-1.53375	-0.617059	1.53375	down	6.12265	2.61416	6.12265	up	4.91856	4.84449	5.07802	3.23122	1.71983e-07	2.61416	H200011710	ENSG00000064651	NR_046207.1	6558	SLC12A2	solute carrier family 12 member 2	GO:0006810 transport,GO:0006811 ion transport,GO:0006813 potassium ion transport,GO:0006814 sodium ion transport,GO:0015696 ammonium transport,GO:0030321 transepithelial chloride transport,GO:0035264 multicellular organism growth,GO:0050910 detection of mechanical stimulus involved in sensory perception of sound,GO:0055085 transmembrane transport,GO:0060444 branching involved in mammary gland duc…
H200012888	-1.97908	-0.984833	1.97908	down	-3.54638	-1.82635	3.54638	down	-1.51296	-0.59737	1.51296	down	-1.79193	-0.841513	1.79193	down	-1.79193	-0.841513	1.79193	down	-1	0	1	down	-2.34401	-1.22898	2.34401	down	-2.34401	-1.22898	2.34401	down	-1	0	1	down	1.82635	0.841514	1.71983e-07	1.22898	1.71983e-07	1.71983e-07	H200012888	ENSG00000100191	NM_014227.2	6527	SLC5A4	solute carrier family 5 member 4	GO:0006814 sodium ion transport,GO:0008643 carbohydrate transport,GO:0055085 transmembrane transport
H200006439	-1.1606	-0.214874	1.1606	down	1.13211	0.179016	1.13211	up	1.17052	0.227155	1.17052	up	1.31393	0.39389	1.31393	up	1.12422	0.168925	1.12422	up	1.4147	0.500501	1.4147	up	-1.2084	-0.273104	1.2084	down	1.36828	0.452362	1.36828	up	1.65343	0.725466	1.65343	up	3.11093	2.89605	3.28994	3.33808	3.06498	3.79044	H200006439	ENSG00000115486	NM_000821.6	2677	GGCX	gamma-glutamyl carboxylase	GO:0006464 cellular protein modification process,GO:0007596 blood coagulation,GO:0017187 peptidyl-glutamic acid carboxylation,GO:0043687 post-translational protein modification,GO:0044267 cellular protein metabolic process
H200000718	1.48881	0.574159	1.48881	up	1.03696	0.0523605	1.03696	up	-1.05155	-0.0725169	1.05155	down	-1.43574	-0.521798	1.43574	down	-1.23406	-0.303415	1.23406	down	1.45936	0.545333	1.45936	up	1.26862	0.343261	1.26862	up	1.59131	0.670211	1.59131	up	1.25436	0.32695	1.25436	up	6.90953	7.48369	6.96189	6.83702	7.18028	7.50723	H200000718	ENSG00000102119	NM_000117.2	2010	EMD	emerin	GO:0000278 mitotic cell cycle,GO:0006936 muscle contraction,GO:0007077 mitotic nuclear envelope disassembly,GO:0007084 mitotic nuclear envelope reassembly,GO:0007517 muscle organ development,GO:0035414 negative regulation of catenin import into nucleus,GO:0035914 skeletal muscle cell differentiation,GO:0046827 positive regulation of protein export from nucleus,GO:0048147 negative regulation of fi…
H200015609	1.22349	0.291002	1.22349	up	1.10433	0.143176	1.10433	up	4.36769	2.12687	4.36769	up	-1.1079	-0.147826	1.1079	down	2.80899	1.49005	2.80899	up	2.4948	1.31893	2.4948	up	-1.27087	-0.345817	1.27087	down	-1.58531	-0.664769	1.58531	down	-1.24742	-0.318952	1.24742	down	3.34263	3.63363	3.48581	5.4695	5.12368	4.80473	H200015609	ENSG00000242950	NM_001130925.1	30816	ERVW-1	endogenous retrovirus group W member 1	GO:0006949 syncytium formation,GO:0009653 anatomical structure morphogenesis
H300012798	1.16627	0.221908	1.16627	up	1.29884	0.377223	1.29884	up	-2.27187	-1.18388	2.27187	down	1.11367	0.155315	1.11367	up	-1.99591	-0.997046	1.99591	down	-1.86548	-0.899545	1.86548	down	1.32753	0.408744	1.32753	up	1.58179	0.66156	1.58179	up	1.19153	0.252816	1.19153	up	4.79193	5.01384	5.16915	3.60805	4.01679	4.26961	H300012798	ENSG00000166377	NM_198531.4	374868	ATP9B	ATPase phospholipid transporting 9B (putative)	GO:0006890 retrograde vesicle-mediated transport, Golgi to ER,GO:0006897 endocytosis,GO:0008152 metabolic process,GO:0045332 phospholipid translocation,GO:0072600 establishment of protein localization to Golgi
H300003390	1.09098	0.125624	1.09098	up	1.08423	0.116666	1.08423	up	2.3153	1.2112	2.3153	up	-1.00623	-0.00895858	1.00623	down	2.16076	1.11154	2.16076	up	2.12315	1.08621	2.12315	up	1.01816	0.0259624	1.01816	up	-1.00579	-0.00832891	1.00579	down	-1.02405	-0.0342913	1.02405	down	2.97942	3.10505	3.09609	4.19062	4.21659	4.1823	H300003390	ENSG00000196131	NM_173856.2	317701	VN1R2	vomeronasal 1 receptor 2	GO:0007186 G-protein coupled receptor signaling pathway,GO:0019236 response to pheromone
H200015101	1.44405	0.53012	1.44405	up	1.11105	0.151926	1.11105	up	3.91662	1.96961	3.91662	up	-1.29971	-0.378193	1.29971	down	1.3677	0.451753	1.3677	up	2.3111	1.20858	2.3111	up	-1.98307	-0.987737	1.98307	down	-1.52531	-0.609102	1.52531	down	1.30011	0.378635	1.30011	up	0.772927	1.30305	0.924853	2.74254	1.7548	2.13344	H200015101	ENSG00000164935	XM_005251075.1	81501	DCSTAMP	dendrocyte expressed seven transmembrane protein	GO:0030308 negative regulation of cell growth,GO:0030316 osteoclast differentiation,GO:0034241 positive regulation of macrophage fusion,GO:0036006 cellular response to macrophage colony-stimulating factor stimulus,GO:0043011 myeloid dendritic cell differentiation,GO:0045657 positive regulation of monocyte differentiation,GO:0045780 positive regulation of bone resorption,GO:0061025 membrane fusion…
opHsV0400003374	1.48915	0.574489	1.48915	up	1.13702	0.185253	1.13702	up	-1.59577	-0.674257	1.59577	down	-1.3097	-0.389236	1.3097	down	-1.09628	-0.132613	1.09628	down	1.18917	0.24996	1.18917	up	2.16765	1.11613	2.16765	up	2.15766	1.10947	2.15766	up	-1.00463	-0.00666356	1.00463	down	3.12199	3.69648	3.30724	2.44773	3.56386	3.5572	opHsV0400003374	ENSG00000160781	NR_073610.1	79957	PAQR6	progestin and adipoQ receptor family member VI	GO:0043401 steroid hormone mediated signaling pathway,GO:0048545 response to steroid hormone
H200013078	1.31953	0.400028	1.31953	up	1.14472	0.194995	1.14472	up	-4.10752	-2.03827	4.10752	down	-1.15271	-0.205033	1.15271	down	-2.74328	-1.4559	2.74328	down	-1.7102	-0.774169	1.7102	down	1.97574	0.982396	1.97574	up	2.74936	1.45909	2.74936	up	1.39156	0.476698	1.39156	up	9.16491	9.56494	9.35991	7.12664	8.10904	8.58574	H200013078	ENSG00000141873	NM_144564.4	29985	SLC39A3	solute carrier family 39 member 3	GO:0000902 cell morphogenesis,GO:0001701 in utero embryonic development,GO:0043029 T cell homeostasis,GO:0048701 embryonic cranial skeleton morphogenesis,GO:0055085 transmembrane transport,GO:0060173 limb development,GO:0071577 zinc II ion transmembrane transport
H200018087	-1.05217	-0.0733637	1.05217	down	-1.75077	-0.807989	1.75077	down	-1.75077	-0.807989	1.75077	down	-1.66396	-0.734625	1.66396	down	-1.66396	-0.734625	1.66396	down	-1	0	1	down	-1	0	1	down	-1	0	1	down	-1	0	1	down	0.807989	0.734625	1.71983e-07	1.71983e-07	1.71983e-07	1.71983e-07	H200018087	ENSG00000101542	NM_031891.2	28316	CDH20	cadherin 20	GO:0007156 homophilic cell adhesion via plasma membrane adhesion molecules
H300000384	2.27374	1.18507	2.27374	up	1.09911	0.136342	1.09911	up	3.21797	1.68615	3.21797	up	-2.0687	-1.04873	2.0687	down	-1.13342	-0.180676	1.13342	down	2.36621	1.24258	2.36621	up	-1.60409	-0.681759	1.60409	down	-1.23733	-0.307231	1.23733	down	1.29641	0.374527	1.29641	up	1.04423	2.2293	1.18057	2.73038	2.04862	2.42315	H300000384	ENSG00000091592	NM_001162371.2	728392	LOC728392	uncharacterized LOC728392	-
H300003377	1.33506	0.416903	1.33506	up	1.09102	0.125674	1.09102	up	-3.89287	-1.96083	3.89287	down	-1.22368	-0.291228	1.22368	down	-2.24606	-1.1674	2.24606	down	-1.61874	-0.694874	1.61874	down	2.31392	1.21034	2.31392	up	2.62376	1.39163	2.62376	up	1.1339	0.181294	1.1339	up	10.5551	10.972	10.6808	8.59425	9.80459	9.98589	H300003377	ENSG00000233426	-	339799	EIF3FP3	eukaryotic translation initiation factor 3, subunit F pseudogene 3	-
DHsGV10005100	1.03275	0.0464959	1.03275	up	-1.16039	-0.214604	1.16039	down	1.26574	0.339983	1.26574	up	-1.19839	-0.2611	1.19839	down	-1.07383	-0.102762	1.07383	down	1.24353	0.314436	1.24353	up	-1.31608	-0.396249	1.31608	down	-1.18112	-0.240151	1.18112	down	1.11427	0.156098	1.11427	up	3.40403	3.45053	3.18943	3.74402	3.34777	3.50387	DHsGV10005100	-	NG_008337.2	7148	TNXB	tenascin XB	GO:0006631 fatty acid metabolic process,GO:0006641 triglyceride metabolic process,GO:0007155 cell adhesion,GO:0007160 cell-matrix adhesion,GO:0016337 single organismal cell-cell adhesion,GO:0030036 actin cytoskeleton organization,GO:0030199 collagen fibril organization,GO:0032963 collagen metabolic process,GO:0043206 extracellular fibril organization,GO:0043506 regulation of JUN kinase activity,G…
DHsGV10000771	1.12977	0.176024	1.12977	up	1.00129	0.00186157	1.00129	up	1.79113	0.840871	1.79113	up	-1.12831	-0.174163	1.12831	down	1.31313	0.393008	1.31313	up	1.46107	0.547024	1.46107	up	-1.20735	-0.271839	1.20735	down	-1.22432	-0.291986	1.22432	down	-1.01406	-0.0201468	1.01406	down	6.85129	7.02731	6.85315	7.69216	7.42032	7.40017	DHsGV10000771	-	-	-	-	-	-
DHsGV10000428	-1.05777	-0.0810256	1.05777	down	-1.20514	-0.269202	1.20514	down	1.74812	0.805802	1.74812	up	-1.13932	-0.188176	1.13932	down	1.23127	0.30015	1.23127	up	1.43956	0.525631	1.43956	up	-1.50178	-0.586678	1.50178	down	-1.46345	-0.549373	1.46345	down	1.0262	0.0373051	1.0262	up	3.17942	3.09839	2.91022	3.98522	3.39854	3.43585	DHsGV10000428	-	-	-	-	-	-
DHsGV10003230	-1	0	1	down	-1	0	1	down	-1	0	1	down	-1	0	1	down	-1	0	1	down	-1	0	1	down	-1	0	1	down	-1	0	1	down	-1	0	1	down	1.71983e-07	1.71983e-07	1.71983e-07	1.71983e-07	1.71983e-07	1.71983e-07	DHsGV10003230	-	-	-	-	-	-
H200000491	-7.50513	-2.90788	7.50513	down	-1.40318	-0.4887	1.40318	down	1.48304	0.568558	1.48304	up	5.34865	2.41918	5.34865	up	-4.83292	-2.2729	4.83292	down	1.86859	0.901953	1.86859	up	-53.7924	-5.74933	53.7924	down	-1.11366	-0.155306	1.11366	down	48.3025	5.59403	48.3025	up	7.64567	4.7378	7.15697	8.21423	2.4649	8.05893	H200000491	ENSG00000122862	NR_036430.1	5552	SRGN	serglycin	GO:0002576 platelet degranulation,GO:0007596 blood coagulation,GO:0008626 granzyme-mediated apoptotic signaling pathway,GO:0016485 protein processing,GO:0030168 platelet activation,GO:0030502 negative regulation of bone mineralization,GO:0031214 biomineral tissue development,GO:0033364 mast cell secretory granule organization,GO:0033368 protease localization to mast cell secretory granule,GO:0033…
H200017835	1.13273	0.179807	1.13273	up	-1.09663	-0.133077	1.09663	down	-1.01828	-0.0261388	1.01828	down	-1.24219	-0.312885	1.24219	down	-1.66732	-0.737527	1.66732	down	1.32562	0.406663	1.32562	up	-1.44551	-0.531581	1.44551	down	1.23091	0.299724	1.23091	up	1.77929	0.831306	1.77929	up	1.77121	1.95102	1.63813	1.74507	1.21349	2.04479	H200017835	ENSG00000147896	NM_020124.2	56832	IFNK	interferon, kappa	GO:0002250 adaptive immune response,GO:0002286 T cell activation involved in immune response,GO:0002323 natural killer cell activation involved in immune response,GO:0006355 regulation of transcription, DNA-templated,GO:0006959 humoral immune response,GO:0008285 negative regulation of cell proliferation,GO:0009615 response to virus,GO:0019221 cytokine-mediated signaling pathway,GO:0030101 natural…
H200007332	1.3448	0.427387	1.3448	up	-1.15325	-0.205702	1.15325	down	1.79443	0.843528	1.79443	up	-1.55088	-0.633088	1.55088	down	-1.22888	-0.297339	1.22888	down	1.68075	0.749105	1.68075	up	-1.63976	-0.713481	1.63976	down	-1.23125	-0.300125	1.23125	down	1.33178	0.413355	1.33178	up	2.85723	3.28461	2.65152	3.70075	2.98727	3.40063	H200007332	ENSG00000163217	NM_014482.1	27302	BMP10	bone morphogenetic protein 10	GO:0007155 cell adhesion,GO:0007512 adult heart development,GO:0010596 negative regulation of endothelial cell migration,GO:0010613 positive regulation of cardiac muscle hypertrophy,GO:0010614 negative regulation of cardiac muscle hypertrophy,GO:0010862 positive regulation of pathway-restricted SMAD protein phosphorylation,GO:0030198 extracellular matrix organization,GO:0030308 negative regulatio…
H300000358	1.7485	0.806115	1.7485	up	1.64355	0.716818	1.64355	up	-1	0	1	down	-1.06385	-0.0892974	1.06385	down	-1.7485	-0.806115	1.7485	down	1.32726	0.408454	1.32726	up	-1	0	1	down	2.18143	1.12527	2.18143	up	2.18143	1.12527	2.18143	up	1.71983e-07	0.806115	0.716818	1.71983e-07	1.71983e-07	1.12527	H300000358	ENSG00000145808	NM_133638.3	171019	ADAMTS19	ADAM metallopeptidase with thrombospondin type 1 motif 19	GO:0006508 proteolysis
H300020718	1.23664	0.306429	1.23664	up	1.16268	0.21746	1.16268	up	-1.51171	-0.59618	1.51171	down	-1.06361	-0.088969	1.06361	down	-1.55918	-0.640784	1.55918	down	-1.23306	-0.302248	1.23306	down	1.19899	0.261825	1.19899	up	1.42543	0.511393	1.42543	up	1.18885	0.249568	1.18885	up	2.92129	3.22772	3.13875	2.32511	2.58694	2.8365	H300020718	ENSG00000188770	XM_011509406.1	26254	OPTC	opticin	GO:0016525 negative regulation of angiogenesis
H300002099	-1.14608	-0.19671	1.14608	down	-1.41968	-0.505564	1.41968	down	-1.04941	-0.0695796	1.04941	down	-1.23872	-0.308855	1.23872	down	1.07254	0.101031	1.07254	up	1.35724	0.440678	1.35724	up	-1.01825	-0.0260987	1.01825	down	1.00326	0.00469303	1.00326	up	1.02157	0.0307918	1.02157	up	6.86768	6.67098	6.36212	6.79811	6.77201	6.8028	H300002099	ENSG00000130822	NM_001039582.3	139728	PNCK	pregnancy up-regulated nonubiquitous CaM kinase	GO:0006468 protein phosphorylation
opHsV0400000919	-1.03999	-0.0565681	1.03999	down	-1.1956	-0.257739	1.1956	down	1.47556	0.561262	1.47556	up	-1.14963	-0.201171	1.14963	down	-1.13738	-0.185714	1.13738	down	1.45435	0.540372	1.45435	up	-1.74538	-0.803545	1.74538	down	-1.21304	-0.278629	1.21304	down	1.43885	0.524916	1.43885	up	2.21802	2.16145	1.96028	2.77928	1.97573	2.50065	opHsV0400000919	ENSG00000174963	NM_001168379.1	84107	ZIC4	Zic family member 4	-
opHsV0400005343	-1	0	1	down	-1	0	1	down	-1	0	1	down	-1	0	1	down	-1	0	1	down	-1	0	1	down	-1	0	1	down	-1	0	1	down	-1	0	1	down	1.71983e-07	1.71983e-07	1.71983e-07	1.71983e-07	1.71983e-07	1.71983e-07	opHsV0400005343	ENSG00000177575	XM_005253529.3	9332	CD163	CD163 molecule	GO:0006898 receptor-mediated endocytosis,GO:0006953 acute-phase response
H200007330	3.60073	1.84829	3.60073	up	5.3997	2.43288	5.3997	up	-1.70871	-0.77291	1.70871	down	1.49961	0.584591	1.49961	up	-6.15261	-2.6212	6.15261	down	-2.45929	-1.29824	2.45929	down	-1	0	1	down	3.75171	1.90755	3.75171	up	3.75171	1.90755	3.75171	up	0.77291	2.6212	3.20579	1.71983e-07	1.71983e-07	1.90755	H200007330	ENSG00000115607	NM_003853.3	8807	IL18RAP	interleukin 18 receptor accessory protein	GO:0006954 inflammatory response,GO:0006955 immune response,GO:0007166 cell surface receptor signaling pathway,GO:0070301 cellular response to hydrogen peroxide,GO:0071345 cellular response to cytokine stimulus
opHsV0400002780	-1.56206	-0.643447	1.56206	down	-1.48654	-0.571961	1.48654	down	4.34948	2.12084	4.34948	up	1.0508	0.0714855	1.0508	up	4.42829	2.14675	4.42829	up	3.91667	1.96963	3.91667	up	-1.53426	-0.617539	1.53426	down	-1.65081	-0.723176	1.65081	down	-1.07597	-0.105637	1.07597	down	6.74141	6.09797	6.16945	8.86225	8.24471	8.13908	opHsV0400002780	ENSG00000183873	NM_001099405.1	6331	SCN5A	sodium voltage-gated channel alpha subunit 5	GO:0002027 regulation of heart rate,GO:0003231 cardiac ventricle development,GO:0003360 brainstem development,GO:0006814 sodium ion transport,GO:0007411 axon guidance,GO:0010765 positive regulation of sodium ion transport,GO:0014894 response to denervation involved in regulation of muscle adaptation,GO:0019228 neuronal action potential,GO:0021537 telencephalon development,GO:0021549 cerebellum de…
H300013810	-1.4239	-0.509852	1.4239	down	-1.59873	-0.676929	1.59873	down	2.57243	1.36313	2.57243	up	-1.12278	-0.167077	1.12278	down	2.03707	1.0265	2.03707	up	1.94377	0.958856	1.94377	up	-1.79811	-0.846482	1.79811	down	-2.1158	-1.0812	2.1158	down	-1.17668	-0.23472	1.17668	down	1.29941	0.789556	0.622479	2.66254	1.81605	1.58133	H300013810	-	NG_012116.1	5506	PPP1R3A	protein phosphatase 1 regulatory subunit 3A	GO:0005977 glycogen metabolic process
H300004878	1.34849	0.431344	1.34849	up	1.20334	0.267047	1.20334	up	2.0105	1.00755	2.0105	up	-1.12062	-0.164297	1.12062	down	-1.40996	-0.495656	1.40996	down	1.34932	0.432234	1.34932	up	-2.10215	-1.07186	2.10215	down	-1.23822	-0.308271	1.23822	down	1.69771	0.763593	1.69771	up	1.65414	2.08548	1.92118	2.66169	1.58982	2.35342	H300004878	ENSG00000132259	XM_011519899.1	1262	CNGA4	cyclic nucleotide gated channel alpha 4	GO:0006996 organelle organization,GO:0007608 sensory perception of smell,GO:0042391 regulation of membrane potential,GO:0050896 response to stimulus,GO:0051290 protein heterotetramerization,GO:0071805 potassium ion transmembrane transport,GO:0098655 cation transmembrane transport
H200010547	-1	0	1	down	-1	0	1	down	-1	0	1	down	-1	0	1	down	1.88314	0.913143	1.88314	up	-1	0	1	down	1.88314	0.913143	1.88314	up	-1	0	1	down	-1.88314	-0.913143	1.88314	down	1.71983e-07	1.71983e-07	1.71983e-07	1.71983e-07	0.913143	1.71983e-07	H200010547	ENSG00000040731	NM_006727.4	1008	CDH10	cadherin 10	GO:0007156 homophilic cell adhesion via plasma membrane adhesion molecules,GO:0016337 single organismal cell-cell adhesion,GO:0034329 cell junction assembly,GO:0034332 adherens junction organization,GO:0045216 cell-cell junction organization
opHsV0400000198	1.24025	0.310633	1.24025	up	1.07712	0.10718	1.07712	up	-1.98577	-0.989699	1.98577	down	-1.15145	-0.203453	1.15145	down	-2.44095	-1.28744	2.44095	down	-1.51404	-0.598402	1.51404	down	1.00897	0.0128866	1.00897	up	1.41272	0.498476	1.41272	up	1.40016	0.48559	1.40016	up	2.78434	3.09498	2.89152	1.79464	1.80753	2.29312	opHsV0400000198	ENSG00000006788	NM_003802.2	8735	MYH13	myosin, heavy chain 13, skeletal muscle	GO:0006936 muscle contraction,GO:0008152 metabolic process
opHsV0400001469	1.26425	0.338283	1.26425	up	-1.03896	-0.0551422	1.03896	down	-1.79043	-0.84031	1.79043	down	-1.31351	-0.393425	1.31351	down	-2.3925	-1.25852	2.3925	down	-1.41615	-0.501977	1.41615	down	-1.05696	-0.0799255	1.05696	down	1.21688	0.28319	1.21688	up	1.2862	0.363116	1.2862	up	3.67032	4.0086	3.61517	2.83001	2.75008	3.1132	opHsV0400001469	ENSG00000182885	XM_011522955.1	222487	ADGRG3	adhesion G protein-coupled receptor G3	GO:0007166 cell surface receptor signaling pathway,GO:0007186 G-protein coupled receptor signaling pathway,GO:0030183 B cell differentiation,GO:0030334 regulation of cell migration,GO:0032792 negative regulation of CREB transcription factor activity,GO:1901223 negative regulation of NIK/NF-kappaB signaling
H300002010	-1.74523	-0.803416	1.74523	down	-1.63124	-0.705965	1.63124	down	-1.18473	-0.244558	1.18473	down	1.06988	0.0974508	1.06988	up	-1.34614	-0.428826	1.34614	down	1.19405	0.255857	1.19405	up	-1.983	-0.987684	1.983	down	-1.15313	-0.20555	1.15313	down	1.71967	0.782134	1.71967	up	1.23224	0.428826	0.526277	0.987685	1.71983e-07	0.782134	H300002010	ENSG00000176435	NM_175060.2	161198	CLEC14A	C-type lectin domain family 14 member A	-
H200016537	-1	0	1	down	1.38946	0.474526	1.38946	up	-1	0	1	down	1.38946	0.474526	1.38946	up	-1	0	1	down	2.48565	1.31362	2.48565	up	-1	0	1	down	3.45372	1.78815	3.45372	up	3.45372	1.78815	3.45372	up	1.71983e-07	1.71983e-07	0.474526	1.71983e-07	1.71983e-07	1.78815	H200016537	ENSG00000149654	NM_021248.2	64405	CDH22	cadherin 22	GO:0007156 homophilic cell adhesion via plasma membrane adhesion molecules,GO:0016339 calcium-dependent cell-cell adhesion via plasma membrane cell adhesion molecules
H200001172	1.03103	0.0440884	1.03103	up	-1.29893	-0.377323	1.29893	down	1.05417	0.0761018	1.05417	up	-1.33924	-0.421411	1.33924	down	-1.30367	-0.382579	1.30367	down	1.3141	0.394079	1.3141	up	-1.33292	-0.414593	1.33292	down	-1.04199	-0.0593452	1.04199	down	1.2792	0.355247	1.2792	up	4.76841	4.8125	4.39109	4.84452	4.42992	4.78517	H200001172	ENSG00000162706	NM_001127173.1	57863	CADM3	cell adhesion molecule 3	GO:0007156 homophilic cell adhesion via plasma membrane adhesion molecules,GO:0007157 heterophilic cell-cell adhesion via plasma membrane cell adhesion molecules,GO:0008037 cell recognition,GO:0008104 protein localization,GO:0034329 cell junction assembly,GO:0034332 adherens junction organization,GO:0045216 cell-cell junction organization
H200015569	1.25957	0.332935	1.25957	up	-1	0	1	down	2.45747	1.29717	2.45747	up	-1.25957	-0.332935	1.25957	down	-1.25957	-0.332935	1.25957	down	-1	0	1	down	-2.45747	-1.29717	2.45747	down	-2.45747	-1.29717	2.45747	down	-1	0	1	down	1.71983e-07	0.332935	1.71983e-07	1.29717	1.71983e-07	1.71983e-07	H200015569	ENSG00000166523	NM_014358.3	26253	CLEC4E	C-type lectin domain family 4 member E	GO:0002223 stimulatory C-type lectin receptor signaling pathway,GO:0002292 T cell differentiation involved in immune response,GO:0038094 Fc-gamma receptor signaling pathway,GO:0042742 defense response to bacterium,GO:0045087 innate immune response,GO:0050715 positive regulation of cytokine secretion
H200004892	1.14242	0.192091	1.14242	up	-1.26324	-0.337126	1.26324	down	1.60997	0.687031	1.60997	up	-1.44315	-0.529217	1.44315	down	1.09694	0.133478	1.09694	up	1.68828	0.755557	1.68828	up	-1.28473	-0.361461	1.28473	down	-1.20464	-0.268599	1.20464	down	1.06648	0.0928617	1.06648	up	3.70015	3.89224	3.36302	4.38718	4.02572	4.11858	H200004892	-	NM_012276.4	23547	LILRA4	leukocyte immunoglobulin like receptor A4	GO:0002250 adaptive immune response
DHsGV10000104	1.76095	0.816352	1.76095	up	-1.61771	-0.693955	1.61771	down	2.95618	1.56374	2.95618	up	-2.84871	-1.51031	2.84871	down	1.64351	0.71678	1.64351	up	3.22778	1.69054	3.22778	up	-1.02144	-0.0306044	1.02144	down	-1.48159	-0.567147	1.48159	down	-1.45049	-0.536543	1.45049	down	0.693956	1.51031	1.71983e-07	2.25769	2.22709	1.69054	DHsGV10000104	-	-	-	-	-	-
DHsGV10004898	1.33961	0.421808	1.33961	up	-1.33613	-0.418065	1.33613	down	1.04762	0.067111	1.04762	up	-1.78989	-0.839873	1.78989	down	-1.5577	-0.639414	1.5577	down	1.22161	0.288787	1.22161	up	-1.21817	-0.284717	1.21817	down	-1.14583	-0.196389	1.14583	down	1.06314	0.0883284	1.06314	up	4.66013	5.08193	4.24206	4.72724	4.44252	4.53085	DHsGV10004898	ENSG00000233542	XR_946822.1	105378589	LOC105378589	uncharacterized LOC105378589	-
DHsGV10003488	1.35785	0.441327	1.35785	up	1.00658	0.00946808	1.00658	up	1.12891	0.17493	1.12891	up	-1.34897	-0.431859	1.34897	down	1.24805	0.319674	1.24805	up	1.77382	0.826862	1.77382	up	1.50115	0.586071	1.50115	up	1.58162	0.661401	1.58162	up	1.0536	0.0753303	1.0536	up	5.47143	5.91276	5.4809	5.64636	6.23243	6.30776	DHsGV10003488	ENSG00000204934	NR_027040.1	401431	ATP6V0E2-AS1	ATP6V0E2 antisense RNA 1	-
DHsGV10004047	-1.02068	-0.029531	1.02068	down	-1.33615	-0.418084	1.33615	down	-1.01172	-0.0168109	1.01172	down	-1.30908	-0.388553	1.30908	down	1.05364	0.0753775	1.05364	up	1.40875	0.494413	1.40875	up	1.04439	0.0626574	1.04439	up	1.06669	0.0931401	1.06669	up	1.02135	0.0304828	1.02135	up	4.11788	4.08835	3.69979	4.10107	4.16372	4.19421	DHsGV10004047	ENSG00000271437	-	-	RP11-295B17.6	-	-
DHsGV10000715	-1.47086	-0.556663	1.47086	down	-1.60328	-0.681025	1.60328	down	2.62502	1.39233	2.62502	up	-1.09003	-0.124362	1.09003	down	3.3271	1.73427	3.3271	up	3.81628	1.93217	3.81628	up	-1.16048	-0.214723	1.16048	down	-1.10281	-0.141184	1.10281	down	1.05229	0.0735388	1.05229	up	6.0949	5.53824	5.41388	7.48723	7.27251	7.34605	DHsGV10000715	-	-	-	-	-	-
DHsGV10001428	1.078	0.108357	1.078	up	-1.68291	-0.750957	1.68291	down	-1.12336	-0.167816	1.12336	down	-1.81417	-0.859313	1.81417	down	-1.33373	-0.41547	1.33373	down	1.76563	0.820183	1.76563	up	-1.10137	-0.139298	1.10137	down	1.17857	0.237042	1.17857	up	1.29804	0.37634	1.29804	up	3.4861	3.59446	2.73515	3.31829	3.17899	3.55533	DHsGV10001428	-	-	-	-	-	-
DHsGV10002082	-1.06143	-0.0860035	1.06143	down	-1.35794	-0.441417	1.35794	down	-2.62123	-1.39025	2.62123	down	-1.27935	-0.355413	1.27935	down	-1.55381	-0.635812	1.55381	down	-1.22326	-0.290735	1.22326	down	1.58934	0.668431	1.58934	up	1.578	0.658093	1.578	up	-1.00719	-0.0103371	1.00719	down	3.51465	3.42864	3.07323	2.1244	2.79283	2.78249	DHsGV10002082	ENSG00000172936	NG_023225.1	4615	MYD88	myeloid differentiation primary response 88	GO:0002224 toll-like receptor signaling pathway,GO:0002755 MyD88-dependent toll-like receptor signaling pathway,GO:0006954 inflammatory response,GO:0007165 signal transduction,GO:0007166 cell surface receptor signaling pathway,GO:0032481 positive regulation of type I interferon production,GO:0032740 positive regulation of interleukin-17 production,GO:0032747 positive regulation of interleukin-23 …
opHsV0400000303	-1.21576	-0.281861	1.21576	down	-1.27414	-0.349529	1.27414	down	-1.16743	-0.223334	1.16743	down	-1.04802	-0.0676684	1.04802	down	1.4688	0.554637	1.4688	up	1.80937	0.855491	1.80937	up	1.41041	0.49611	1.41041	up	1.65783	0.729295	1.65783	up	1.17543	0.233185	1.17543	up	6.87235	6.59049	6.52282	6.64901	7.14512	7.37831	opHsV0400000303	ENSG00000070770	XM_005255801.2	1459	CSNK2A2	casein kinase 2 alpha 2	GO:0000278 mitotic cell cycle,GO:0006351 transcription, DNA-templated,GO:0006355 regulation of transcription, DNA-templated,GO:0006468 protein phosphorylation,GO:0006915 apoptotic process,GO:0007411 axon guidance,GO:0016055 Wnt signaling pathway,GO:0071174 mitotic spindle checkpoint,GO:1903146 regulation of mitophagy,GO:1903955 positive regulation of protein targeting to mitochondrion
opHsV0400000305	2.30081	1.20214	2.30081	up	-1	0	1	down	4.67252	2.2242	4.67252	up	-2.30081	-1.20214	2.30081	down	-2.30081	-1.20214	2.30081	down	2.85285	1.51241	2.85285	up	-4.67252	-2.2242	4.67252	down	-1.63784	-0.711795	1.63784	down	2.85285	1.51241	2.85285	up	1.71983e-07	1.20214	1.71983e-07	2.2242	1.71983e-07	1.51241	opHsV0400000305	ENSG00000011600	NR_033390.1	7305	TYROBP	TYRO protein tyrosine kinase binding protein	GO:0002281 macrophage activation involved in immune response,GO:0002283 neutrophil activation involved in immune response,GO:0006968 cellular defense response,GO:0007165 signal transduction,GO:0007229 integrin-mediated signaling pathway,GO:0007411 axon guidance,GO:0035556 intracellular signal transduction,GO:0045087 innate immune response,GO:0050776 regulation of immune response,GO:2001204 regula…
H300007085	1.32607	0.407154	1.32607	up	1.13013	0.176493	1.13013	up	1.44769	0.533753	1.44769	up	-1.17337	-0.23066	1.17337	down	1.21292	0.278486	1.21292	up	1.57598	0.656248	1.57598	up	1.11102	0.151886	1.11102	up	1.23028	0.298987	1.23028	up	1.10734	0.147101	1.10734	up	7.53071	7.93786	7.7072	8.06446	8.21635	8.36345	H300007085	ENSG00000007520	NM_001001410.2	115939	TSR3	TSR3, 20S rRNA accumulation, homolog (S. cerevisiae)	GO:0030490 maturation of SSU-rRNA
H200001946	-1.69575	-0.761924	1.69575	down	-1.47171	-0.557496	1.47171	down	-1.87563	-0.907373	1.87563	down	1.15223	0.204428	1.15223	up	1.0622	0.087055	1.0622	up	-1.25634	-0.329223	1.25634	down	1.17487	0.232504	1.17487	up	1.01442	0.020654	1.01442	up	-1.15817	-0.21185	1.15817	down	4.73638	3.97445	4.17888	3.829	4.06151	3.84966	H200001946	ENSG00000141504	XM_005256432.1	112483	SAT2	spermidine/spermine N1-acetyltransferase family member 2	GO:0009447 putrescine catabolic process,GO:0032918 spermidine acetylation,GO:0032919 spermine acetylation,GO:0032920 putrescine acetylation,GO:0046204 nor-spermidine metabolic process
H200019967	-1.15676	-0.210093	1.15676	down	-1.09023	-0.124628	1.09023	down	-3.69229	-1.88451	3.69229	down	1.06103	0.0854659	1.06103	up	-4.02253	-2.0081	4.02253	down	-2.03476	-1.02486	2.03476	down	-1.26023	-0.333682	1.26023	down	1.66443	0.73503	1.66443	up	2.09756	1.06871	2.09756	up	4.20152	3.99143	4.07689	2.317	1.98332	3.05203	H200019967	ENSG00000140993	NM_033208.3	91151	TIGD7	tigger transposable element derived 7	-
H200003682	1.15869	0.212489	1.15869	up	-1.18223	-0.241516	1.18223	down	-1.19417	-0.256011	1.19417	down	-1.36984	-0.454005	1.36984	down	-1.47074	-0.556543	1.47074	down	1.60125	0.679199	1.60125	up	-1.06293	-0.0880434	1.06293	down	1.61742	0.693693	1.61742	up	1.7192	0.781737	1.7192	up	2.18286	2.39534	1.94134	1.92685	1.8388	2.62054	H200003682	ENSG00000136379	NM_021214.1	58489	ABHD17C	abhydrolase domain containing 17C	GO:0008152 metabolic process
H200002828	-1	0	1	down	-1	0	1	down	-1	0	1	down	-1	0	1	down	-1	0	1	down	-1	0	1	down	-1	0	1	down	-1	0	1	down	-1	0	1	down	1.71983e-07	1.71983e-07	1.71983e-07	1.71983e-07	1.71983e-07	1.71983e-07	H200002828	ENSG00000136099	NM_032949.2	5100	PCDH8	protocadherin 8	GO:0001756 somitogenesis,GO:0007156 homophilic cell adhesion via plasma membrane adhesion molecules,GO:0007267 cell-cell signaling,GO:0007268 synaptic transmission,GO:0016331 morphogenesis of embryonic epithelium
H200003283	1.57107	0.651748	1.57107	up	1.52751	0.611179	1.52751	up	-2.70983	-1.4382	2.70983	down	-1.02852	-0.0405688	1.02852	down	-3.43393	-1.77986	3.43393	down	-2.5878	-1.37173	2.5878	down	1.23978	0.310089	1.23978	up	1.59953	0.677652	1.59953	up	1.29017	0.367563	1.29017	up	5.16465	5.8164	5.77583	3.72645	4.03654	4.4041	H200003283	ENSG00000131368	NM_022497.4	64432	MRPS25	mitochondrial ribosomal protein S25	GO:0006996 organelle organization,GO:0032543 mitochondrial translation,GO:0070124 mitochondrial translational initiation,GO:0070125 mitochondrial translational elongation,GO:0070126 mitochondrial translational termination
H200011382	1.42783	0.513824	1.42783	up	1.08295	0.114962	1.08295	up	-1.29214	-0.369768	1.29214	down	-1.31847	-0.398862	1.31847	down	-2.29337	-1.19747	2.29337	down	-1.62471	-0.700182	1.62471	down	-1.24304	-0.313877	1.24304	down	-1.16107	-0.215452	1.16107	down	1.0706	0.0984249	1.0706	up	7.59817	8.112	7.71313	7.2284	6.91453	7.01295	H200011382	ENSG00000130748	NM_017854.1	54958	TMEM160	transmembrane protein 160	-
H200018778	1.91374	0.936392	1.91374	up	-1.24019	-0.310562	1.24019	down	2.764	1.46676	2.764	up	-2.3734	-1.24695	2.3734	down	-1.64241	-0.715812	1.64241	down	2.38153	1.25189	2.38153	up	-2.37212	-1.24618	2.37212	down	-1.43936	-0.525429	1.43936	down	1.64804	0.720749	1.64804	up	2.08149	3.01788	1.77093	3.54825	2.30207	3.02282	H200018778	ENSG00000244694	XM_011514641.1	442213	PTCHD4	patched domain containing 4	GO:0007165 signal transduction,GO:0008150 biological_process
H200005117	1.03497	0.0495849	1.03497	up	-1.11425	-0.156068	1.11425	down	-1.06177	-0.0864687	1.06177	down	-1.15321	-0.205653	1.15321	down	-1.1942	-0.256042	1.1942	down	1.2012	0.264473	1.2012	up	-1.08673	-0.119988	1.08673	down	1.14462	0.194874	1.14462	up	1.24389	0.314862	1.24389	up	7.26579	7.31537	7.10972	7.17932	7.05933	7.37419	H200005117	ENSG00000124380	NR_037862.1	11017	SNRNP27	small nuclear ribonucleoprotein, U4/U6.U5 27kDa subunit	GO:0000398 mRNA splicing, via spliceosome,GO:0008150 biological_process,GO:0008380 RNA splicing,GO:0010467 gene expression
H200017262	-1.07555	-0.105068	1.07555	down	-1.29673	-0.374884	1.29673	down	1.79746	0.845956	1.79746	up	-1.20565	-0.269815	1.20565	down	1.89354	0.921084	1.89354	up	2.71973	1.44346	2.71973	up	-1.02097	-0.0299397	1.02097	down	1.16685	0.222622	1.16685	up	1.19132	0.252562	1.19132	up	8.83863	8.73356	8.46375	9.68459	9.65465	9.90721	H200017262	ENSG00000124733	NM_001318943.1	4201	MEA1	male-enhanced antigen 1	GO:0007283 spermatogenesis,GO:0008584 male gonad development,GO:0030154 cell differentiation
H200011008	-1.10865	-0.14881	1.10865	down	1.13808	0.186598	1.13808	up	1.28358	0.360176	1.28358	up	1.26173	0.335408	1.26173	up	-1.25465	-0.327283	1.25465	down	-1.71609	-0.779125	1.71609	down	-1.78543	-0.83627	1.78543	down	-1.9355	-0.952704	1.9355	down	-1.08405	-0.116434	1.08405	down	5.11946	4.97065	5.30606	5.47964	4.64337	4.52693	H200011008	ENSG00000166796	NM_017448.3	3948	LDHC	lactate dehydrogenase C	GO:0005975 carbohydrate metabolic process,GO:0006090 pyruvate metabolic process,GO:0006754 ATP biosynthetic process,GO:0019244 lactate biosynthetic process from pyruvate,GO:0019516 lactate oxidation,GO:0030317 sperm motility,GO:0044237 cellular metabolic process,GO:0044281 small molecule metabolic process
H200007413	1.13958	0.188502	1.13958	up	-1.12963	-0.175851	1.12963	down	2.61342	1.38594	2.61342	up	-1.2873	-0.364353	1.2873	down	1.43803	0.524089	1.43803	up	2.24945	1.16958	2.24945	up	-1.59477	-0.67335	1.59477	down	-1.31241	-0.392217	1.31241	down	1.21515	0.281133	1.21515	up	2.86974	3.05824	2.69389	4.25568	3.58233	3.86346	H200007413	ENSG00000155087	NM_024410.3	4956	ODF1	outer dense fiber of sperm tails 1	GO:0007275 multicellular organismal development,GO:0007283 spermatogenesis,GO:0030154 cell differentiation
H200019375	-1.02306	-0.0328965	1.02306	down	-1.36351	-0.447321	1.36351	down	-7.64476	-2.93447	7.64476	down	-1.33277	-0.414424	1.33277	down	-9.13391	-3.19123	9.13391	down	-4.33879	-2.11729	4.33879	down	-1.22235	-0.289658	1.22235	down	1.29222	0.369857	1.29222	up	1.57955	0.659514	1.57955	up	5.91176	5.87887	5.46444	2.97729	2.68763	3.34715	H200019375	ENSG00000147536	XM_005273659.2	84296	GINS4	GINS complex subunit 4 (Sld5 homolog)	GO:0000278 mitotic cell cycle,GO:0000727 double-strand break repair via break-induced replication,GO:0001833 inner cell mass cell proliferation,GO:0006270 DNA replication initiation,GO:0006271 DNA strand elongation involved in DNA replication,GO:0032508 DNA duplex unwinding
H200009673	1.16735	0.223238	1.16735	up	1.0356	0.0504611	1.0356	up	1.12649	0.171839	1.12649	up	-1.12723	-0.172777	1.12723	down	-1.28993	-0.367297	1.28993	down	-1.03082	-0.0437937	1.03082	down	-1.24479	-0.315897	1.24479	down	-1.1213	-0.165171	1.1213	down	1.11013	0.150726	1.11013	up	3.70557	3.92881	3.75603	3.87741	3.56151	3.71224	H200009673	ENSG00000146830	XM_011516478.1	64599	GIGYF1	GRB10 interacting GYF protein 1	GO:0048009 insulin-like growth factor receptor signaling pathway
H300006129	1.02127	0.0303631	1.02127	up	-1.04483	-0.0632629	1.04483	down	-1.80806	-0.854446	1.80806	down	-1.06705	-0.093626	1.06705	down	-2.0682	-1.04837	2.0682	down	-1.55515	-0.637054	1.55515	down	-1.12005	-0.163564	1.12005	down	1.11275	0.154129	1.11275	up	1.24634	0.317693	1.24634	up	8.95115	8.98151	8.88789	8.0967	7.93314	8.25083	H300006129	ENSG00000144848	NM_001278712.1	64422	ATG3	autophagy related 3	GO:0000045 autophagosome assembly,GO:0000422 mitophagy,GO:0006464 cellular protein modification process,GO:0006612 protein targeting to membrane,GO:0016236 macroautophagy,GO:0016567 protein ubiquitination,GO:0043653 mitochondrial fragmentation involved in apoptotic process,GO:0044804 nucleophagy,GO:1902017 regulation of cilium assembly
H300008537	-1.03205	-0.0455108	1.03205	down	-1.17245	-0.229524	1.17245	down	1.57874	0.658771	1.57874	up	-1.13604	-0.184014	1.13604	down	1.31215	0.391928	1.31215	up	1.55572	0.637583	1.55572	up	-1.24173	-0.312353	1.24173	down	-1.18979	-0.250712	1.18979	down	1.04365	0.0616412	1.04365	up	4.07687	4.03136	3.84734	4.73564	4.42329	4.48493	H300008537	ENSG00000179148	NM_001165960.1	59344	ALOXE3	arachidonate lipoxygenase 3	GO:0006665 sphingolipid metabolic process,GO:0019233 sensory perception of pain,GO:0019369 arachidonic acid metabolic process,GO:0019372 lipoxygenase pathway,GO:0035357 peroxisome proliferator activated receptor signaling pathway,GO:0043651 linoleic acid metabolic process,GO:0045444 fat cell differentiation,GO:0046513 ceramide biosynthetic process,GO:0051122 hepoxilin biosynthetic process,GO:0055…
H200013743	1.37342	0.457769	1.37342	up	1.14706	0.197944	1.14706	up	1.88621	0.915488	1.88621	up	-1.19733	-0.259825	1.19733	down	-1.15894	-0.212808	1.15894	down	1.27303	0.348265	1.27303	up	-1.59165	-0.670526	1.59165	down	-1.29171	-0.369278	1.29171	down	1.23221	0.301248	1.23221	up	3.64792	4.10569	3.84586	4.56341	3.89288	4.19413	H200013743	ENSG00000148082	NM_016848.5	53358	SHC3	SHC (Src homology 2 domain containing) transforming protein 3	GO:0000165 MAPK cascade,GO:0000186 activation of MAPKK activity,GO:0007169 transmembrane receptor protein tyrosine kinase signaling pathway,GO:0007173 epidermal growth factor receptor signaling pathway,GO:0007264 small GTPase mediated signal transduction,GO:0007265 Ras protein signal transduction,GO:0007411 axon guidance,GO:0007417 central nervous system development,GO:0007611 learning or memory,…
H300020257	-1.11081	-0.151615	1.11081	down	-1.04747	-0.0669098	1.04747	down	-1.06469	-0.0904341	1.06469	down	1.06047	0.0847053	1.06047	up	-1.04832	-0.0680847	1.04832	down	1.10661	0.146151	1.10661	up	-1.09374	-0.129266	1.09374	down	1.12481	0.169675	1.12481	up	1.23024	0.298941	1.23024	up	5.25695	5.10533	5.19004	5.16651	5.03725	5.33619	H300020257	ENSG00000143952	NM_001005739.1	51542	VPS54	VPS54, GARP complex subunit	GO:0006896 Golgi to vacuole transport,GO:0015031 protein transport,GO:0040007 growth,GO:0042147 retrograde transport, endosome to Golgi,GO:0048873 homeostasis of number of cells within a tissue,GO:0050881 musculoskeletal movement,GO:0060052 neurofilament cytoskeleton organization
H200017356	1.19294	0.254516	1.19294	up	-1.08775	-0.12135	1.08775	down	-1.02204	-0.0314507	1.02204	down	-1.29762	-0.375866	1.29762	down	-1.16307	-0.217936	1.16307	down	1.2487	0.320427	1.2487	up	1.04829	0.0680313	1.04829	up	1.17326	0.230528	1.17326	up	1.11922	0.162497	1.11922	up	4.0576	4.31211	3.93625	4.02615	4.09418	4.25668	H200017356	ENSG00000141506	XM_011523778.1	23533	PIK3R5	phosphoinositide-3-kinase regulatory subunit 5	GO:0006644 phospholipid metabolic process,GO:0006661 phosphatidylinositol biosynthetic process,GO:0007186 G-protein coupled receptor signaling pathway,GO:0007596 blood coagulation,GO:0014065 phosphatidylinositol 3-kinase signaling,GO:0030168 platelet activation,GO:0043406 positive regulation of MAP kinase activity,GO:0043551 regulation of phosphatidylinositol 3-kinase activity,GO:0044281 small mo…
opHsV0400003631	1.07068	0.0985236	1.07068	up	-1.09733	-0.134001	1.09733	down	-1.49924	-0.584227	1.49924	down	-1.17489	-0.232525	1.17489	down	-1.61371	-0.690381	1.61371	down	-1.16612	-0.221716	1.16612	down	-1.0053	-0.0076313	1.0053	down	1.17162	0.228509	1.17162	up	1.17784	0.23614	1.17784	up	5.2146	5.31313	5.0806	4.63038	4.62274	4.85888	opHsV0400003631	ENSG00000177613	NM_015235.2	23283	CSTF2T	cleavage stimulation factor, 3' pre-RNA, subunit 2, tau variant	GO:0098789 pre-mRNA cleavage required for polyadenylation
H200013302	1.32837	0.409657	1.32837	up	1.11048	0.151182	1.11048	up	1.11298	0.15443	1.11298	up	-1.19621	-0.258476	1.19621	down	-1.0851	-0.117826	1.0851	down	1.08471	0.11731	1.08471	up	1.09992	0.137401	1.09992	up	1.08227	0.114062	1.08227	up	-1.01631	-0.0233395	1.01631	down	3.22442	3.63408	3.3756	3.37885	3.51625	3.49291	H200013302	ENSG00000138735	NM_033430.2	8654	PDE5A	phosphodiesterase 5A	GO:0007165 signal transduction,GO:0007596 blood coagulation,GO:0010613 positive regulation of cardiac muscle hypertrophy,GO:0030823 regulation of cGMP metabolic process,GO:0042130 negative regulation of T cell proliferation,GO:0043406 positive regulation of MAP kinase activity,GO:0046069 cGMP catabolic process,GO:0055118 negative regulation of cardiac muscle contraction,GO:0055119 relaxation of c…
H200000565	1.19341	0.255094	1.19341	up	-1.05768	-0.0809057	1.05768	down	2.20987	1.14396	2.20987	up	-1.26225	-0.336	1.26225	down	1.33585	0.417755	1.33585	up	1.24481	0.315924	1.24481	up	-1.38618	-0.471111	1.38618	down	-1.87767	-0.908941	1.87767	down	-1.35457	-0.43783	1.35457	down	3.01111	3.2662	2.9302	4.15507	3.68396	3.24613	H200000565	ENSG00000149021	NM_003357.4	7356	SCGB1A1	secretoglobin family 1A member 1	GO:0000122 negative regulation of transcription from RNA polymerase II promoter,GO:0007165 signal transduction,GO:0007565 female pregnancy,GO:0007566 embryo implantation,GO:0009410 response to xenobiotic stimulus,GO:0010193 response to ozone,GO:0032496 response to lipopolysaccharide,GO:0032689 negative regulation of interferon-gamma production,GO:0032696 negative regulation of interleukin-13 prod…
H200010214	1.10039	0.138009	1.10039	up	-1.01138	-0.0163221	1.01138	down	2.06173	1.04385	2.06173	up	-1.11291	-0.154331	1.11291	down	-1.04535	-0.0639801	1.04535	down	1.377	0.461533	1.377	up	-1.9586	-0.969824	1.9586	down	-1.51429	-0.598642	1.51429	down	1.29341	0.371182	1.29341	up	2.86072	2.99873	2.8444	3.90457	2.93475	3.30593	H200010214	ENSG00000259207	NM_000212.2	3690	ITGB3	integrin subunit beta 3	GO:0001934 positive regulation of protein phosphorylation,GO:0001938 positive regulation of endothelial cell proliferation,GO:0002576 platelet degranulation,GO:0006457 protein folding,GO:0007044 cell-substrate junction assembly,GO:0007155 cell adhesion,GO:0007160 cell-matrix adhesion,GO:0007229 integrin-mediated signaling pathway,GO:0007411 axon guidance,GO:0007596 blood coagulation,GO:0010595 po…
opHsV0400000137	1.04594	0.0647976	1.04594	up	1.03505	0.0497055	1.03505	up	1.18366	0.24325	1.18366	up	-1.01052	-0.0150921	1.01052	down	-1.16449	-0.219703	1.16449	down	-1.19941	-0.262327	1.19941	down	-1.31782	-0.398155	1.31782	down	-1.37161	-0.455872	1.37161	down	-1.04082	-0.0577161	1.04082	down	2.4639	2.5287	2.51361	2.70715	2.30899	2.25128	opHsV0400000137	ENSG00000135298	NM_001704.2	577	ADGRB3	adhesion G protein-coupled receptor B3	GO:0007166 cell surface receptor signaling pathway,GO:0007186 G-protein coupled receptor signaling pathway,GO:0007520 myoblast fusion,GO:0016525 negative regulation of angiogenesis,GO:0043547 positive regulation of GTPase activity,GO:0048814 regulation of dendrite morphogenesis,GO:0051965 positive regulation of synapse assembly
H300008297	1.02419	0.0344768	1.02419	up	-1.19689	-0.259287	1.19689	down	-1.95816	-0.969497	1.95816	down	-1.22583	-0.293764	1.22583	down	-1.3171	-0.397366	1.3171	down	1.25197	0.324203	1.25197	up	1.52267	0.606607	1.52267	up	2.04828	1.03441	2.04828	up	1.34519	0.427805	1.34519	up	5.31582	5.3503	5.05654	4.34633	4.95293	5.38074	H300008297	ENSG00000065457	NR_036460.1	23536	ADAT1	adenosine deaminase, tRNA-specific 1	GO:0006400 tRNA modification,GO:0008033 tRNA processing,GO:0010467 gene expression
H200020987	1.64019	0.713864	1.64019	up	-1	0	1	down	-1	0	1	down	-1.64019	-0.713864	1.64019	down	-1.64019	-0.713864	1.64019	down	-1	0	1	down	-1	0	1	down	-1	0	1	down	-1	0	1	down	1.71983e-07	0.713864	1.71983e-07	1.71983e-07	1.71983e-07	1.71983e-07	H200020987	ENSG00000172995	NM_198399.1	10777	ARPP21	cAMP regulated phosphoprotein 21kDa	GO:0008150 biological_process,GO:0034605 cellular response to heat
H200004910	1.33452	0.416323	1.33452	up	1.1772	0.235363	1.1772	up	-2.4278	-1.27965	2.4278	down	-1.13364	-0.18096	1.13364	down	-4.2758	-2.0962	4.2758	down	-3.47799	-1.79825	3.47799	down	-1.31971	-0.40022	1.31971	down	-1.21692	-0.283237	1.21692	down	1.08446	0.116983	1.08446	up	5.90209	6.31841	6.13745	4.62243	4.22221	4.3392	H200004910	ENSG00000170468	NM_024644.4	79697	C14orf169	chromosome 14 open reading frame 169	GO:0006351 transcription, DNA-templated,GO:0034720 histone H3-K4 demethylation,GO:0045668 negative regulation of osteoblast differentiation,GO:0045892 negative regulation of transcription, DNA-templated,GO:0055114 oxidation-reduction process,GO:0070544 histone H3-K36 demethylation
H200014098	-1.00482	-0.00694275	1.00482	down	-1.04859	-0.0684547	1.04859	down	-1.35041	-0.433399	1.35041	down	-1.04356	-0.061512	1.04356	down	-1.51921	-0.603318	1.51921	down	-1.59604	-0.6745	1.59604	down	-1.13042	-0.176862	1.13042	down	-1.23933	-0.309555	1.23933	down	-1.09634	-0.132693	1.09634	down	8.8721	8.86516	8.80365	8.43871	8.26184	8.12915	H200014098	ENSG00000140299	XM_011521955.1	663	BNIP2	BCL2/adenovirus E1B 19kDa interacting protein 2	GO:0006798 polyphosphate catabolic process,GO:0006915 apoptotic process,GO:0042692 muscle cell differentiation,GO:0043066 negative regulation of apoptotic process,GO:0043547 positive regulation of GTPase activity,GO:0051149 positive regulation of muscle cell differentiation
H200012514	1.03483	0.0494003	1.03483	up	-1.13512	-0.182842	1.13512	down	-2.33141	-1.22121	2.33141	down	-1.17466	-0.232242	1.17466	down	-2.05044	-1.03593	2.05044	down	-1.45614	-0.542148	1.45614	down	1.17664	0.234674	1.17664	up	1.41051	0.496215	1.41051	up	1.19876	0.261542	1.19876	up	7.56263	7.61203	7.37979	6.34143	6.5761	6.83764	H200012514	ENSG00000139233	NM_032338.3	84298	LLPH	LLP homolog, long-term synaptic facilitation (Aplysia)	-
H200005456	1.25195	0.324179	1.25195	up	1.01662	0.0237832	1.01662	up	1.22647	0.294515	1.22647	up	-1.23148	-0.300396	1.23148	down	1.69608	0.762205	1.69608	up	1.72467	0.786323	1.72467	up	1.73132	0.79187	1.73132	up	1.42958	0.515591	1.42958	up	-1.21107	-0.276278	1.21107	down	3.81152	4.1357	3.8353	4.10603	4.8979	4.62162	H200005456	ENSG00000135482	NM_032786.2	84872	ZC3H10	zinc finger CCCH-type containing 10	-
H200009196	1.35852	0.44204	1.35852	up	1.14257	0.192288	1.14257	up	-4.64149	-2.21459	4.64149	down	-1.189	-0.249752	1.189	down	-4.68718	-2.22872	4.68718	down	-3.04572	-1.60678	3.04572	down	1.34528	0.427911	1.34528	up	1.74121	0.800094	1.74121	up	1.29431	0.372183	1.29431	up	8.02372	8.46576	8.21601	5.80913	6.23705	6.60923	H200009196	ENSG00000134910	XM_011542807.1	3703	STT3A	STT3A, catalytic subunit of the oligosaccharyltransferase complex	GO:0018279 protein N-linked glycosylation via asparagine,GO:0043686 co-translational protein modification,GO:0043687 post-translational protein modification,GO:0044267 cellular protein metabolic process
H200010742	1.10889	0.149112	1.10889	up	-1.14313	-0.192996	1.14313	down	1.08716	0.120564	1.08716	up	-1.26761	-0.342107	1.26761	down	-1.22397	-0.291569	1.22397	down	1.02353	0.0335579	1.02353	up	-1.19999	-0.263021	1.19999	down	-1.2142	-0.280001	1.2142	down	-1.01184	-0.0169802	1.01184	down	7.27612	7.42523	7.08312	7.39668	7.13366	7.11668	H200010742	ENSG00000130475	NM_001161358.1	23149	FCHO1	FCH domain only 1	GO:0048268 clathrin coat assembly,GO:0072583 clathrin-mediated endocytosis
H200006535	1.661	0.732052	1.661	up	1.00051	0.000739098	1.00051	up	-1.57679	-0.656988	1.57679	down	-1.66015	-0.731313	1.66015	down	-1.86141	-0.896398	1.86141	down	1.23186	0.300835	1.23186	up	1.40702	0.492642	1.40702	up	1.94337	0.958562	1.94337	up	1.3812	0.465919	1.3812	up	6.06317	6.79522	6.06391	5.40618	5.89882	6.36474	H200006535	ENSG00000129103	XR_246509.2	25870	SUMF2	sulfatase modifying factor 2	GO:0043687 post-translational protein modification,GO:0044267 cellular protein metabolic process
H200003462	1.08544	0.118285	1.08544	up	1.08377	0.116054	1.08377	up	1.88701	0.916101	1.88701	up	-1.00155	-0.00223112	1.00155	down	1.34991	0.432866	1.34991	up	1.3724	0.456706	1.3724	up	-1.28784	-0.364951	1.28784	down	-1.26869	-0.343341	1.26869	down	1.01509	0.0216093	1.01509	up	6.90874	7.02702	7.02479	7.82484	7.45989	7.4815	H200003462	ENSG00000123575	NM_207318.3	139231	FAM199X	family with sequence similarity 199, X-linked	-
H200002844	1.04374	0.0617647	1.04374	up	1.02563	0.0365071	1.02563	up	-3.42016	-1.77406	3.42016	down	-1.01766	-0.0252576	1.01766	down	-2.84935	-1.51063	2.84935	down	-2.11153	-1.07829	2.11153	down	1.25283	0.325192	1.25283	up	1.66126	0.732281	1.66126	up	1.32601	0.407088	1.32601	up	7.8852	7.94696	7.9217	6.11113	6.43633	6.84342	H200002844	ENSG00000122882	NR_024203.1	11319	ECD	ecdysoneless cell cycle regulator	GO:0006110 regulation of glycolytic process,GO:0006355 regulation of transcription, DNA-templated,GO:0006366 transcription from RNA polymerase II promoter,GO:0008283 cell proliferation,GO:2000045 regulation of G1/S transition of mitotic cell cycle
H200018810	1.34648	0.42919	1.34648	up	1.37262	0.45693	1.37262	up	-3.40824	-1.76903	3.40824	down	1.01941	0.02774	1.01941	up	-3.3321	-1.73643	3.3321	down	-3.31003	-1.72684	3.31003	down	1.37724	0.461784	1.37724	up	1.41335	0.499114	1.41335	up	1.02621	0.0373297	1.02621	up	7.32547	7.75467	7.78241	5.55645	6.01823	6.05556	H200018810	ENSG00000132463	NM_001098477.1	2926	GRSF1	G-rich RNA sequence binding factor 1	GO:0006378 mRNA polyadenylation,GO:0008033 tRNA processing,GO:0009952 anterior/posterior pattern specification,GO:0016331 morphogenesis of embryonic epithelium
H200002496	1.18484	0.244686	1.18484	up	-1.1682	-0.224293	1.1682	down	-4.55583	-2.18771	4.55583	down	-1.38413	-0.468979	1.38413	down	-5.45596	-2.44783	5.45596	down	-3.59428	-1.8457	3.59428	down	-1.01075	-0.0154316	1.01075	down	1.08502	0.117719	1.08502	up	1.09669	0.133151	1.09669	up	5.26761	5.5123	5.04332	3.0799	3.06446	3.19762	H200002496	ENSG00000144554	NM_001018115.2	2177	FANCD2	Fanconi anemia complementation group D2	GO:0006281 DNA repair,GO:0007129 synapsis,GO:0007276 gamete generation,GO:0010332 response to gamma radiation,GO:0036297 interstrand cross-link repair
H200012317	1.14098	0.190277	1.14098	up	-1.88379	-0.913636	1.88379	down	-1.88379	-0.913636	1.88379	down	-2.14937	-1.10391	2.14937	down	-2.14937	-1.10391	2.14937	down	-1	0	1	down	-1	0	1	down	-1	0	1	down	-1	0	1	down	0.913636	1.10391	1.71983e-07	1.71983e-07	1.71983e-07	1.71983e-07	H200012317	ENSG00000152127	NM_002410.4	4249	MGAT5	mannosyl (alpha-1,6-)-glycoprotein beta-1,6-N-acetyl-glucosaminyltransferase	GO:0018279 protein N-linked glycosylation via asparagine,GO:0043687 post-translational protein modification,GO:0044267 cellular protein metabolic process
H200010877	1.08207	0.1138	1.08207	up	-1.43931	-0.52538	1.43931	down	1.448	0.534063	1.448	up	-1.55744	-0.63918	1.55744	down	-1.55744	-0.63918	1.55744	down	-1	0	1	down	-2.08413	-1.05944	2.08413	down	-2.08413	-1.05944	2.08413	down	-1	0	1	down	0.52538	0.63918	1.71983e-07	1.05944	1.71983e-07	1.71983e-07	H200010877	ENSG00000146250	NM_001170423.1	167681	PRSS35	protease, serine 35	-
H200004549	1.33755	0.41959	1.33755	up	1.13237	0.179345	1.13237	up	-2.12446	-1.0871	2.12446	down	-1.18119	-0.240246	1.18119	down	-2.88312	-1.52763	2.88312	down	-1.89515	-0.922311	1.89515	down	-1.01462	-0.0209432	1.01462	down	1.26939	0.344131	1.26939	up	1.28795	0.365074	1.28795	up	7.35359	7.77318	7.53294	6.2665	6.24555	6.61063	H200004549	ENSG00000145781	NM_016144.3	51397	COMMD10	COMM domain containing 10	GO:0006351 transcription, DNA-templated,GO:0006355 regulation of transcription, DNA-templated
H200017052	1.37869	0.463298	1.37869	up	1.06595	0.0921454	1.06595	up	5.1432	2.36267	5.1432	up	-1.29339	-0.371152	1.29339	down	2.38852	1.25612	2.38852	up	2.36009	1.23884	2.36009	up	-1.56185	-0.643252	1.56185	down	-2.0444	-1.03168	2.0444	down	-1.30896	-0.388426	1.30896	down	4.54197	5.00527	4.63412	6.90464	6.26138	5.87296	H200017052	ENSG00000088881	NM_001110514.1	57593	EBF4	early B-cell factor 4	GO:0006366 transcription from RNA polymerase II promoter,GO:0007275 multicellular organismal development,GO:0045944 positive regulation of transcription from RNA polymerase II promoter
H300008606	1.63416	0.708549	1.63416	up	1.54293	0.625669	1.54293	up	-4.18222	-2.06427	4.18222	down	-1.05913	-0.0828795	1.05913	down	-6.37304	-2.67198	6.37304	down	-5.11924	-2.35593	5.11924	down	1.07239	0.100836	1.07239	up	1.26051	0.334009	1.26051	up	1.17542	0.233173	1.17542	up	6.12489	6.83343	6.75056	4.06062	4.16145	4.39463	H300008606	ENSG00000177674	XM_011541802.1	57085	AGTRAP	angiotensin II receptor associated protein	GO:0001666 response to hypoxia,GO:0008217 regulation of blood pressure,GO:0038166 angiotensin-activated signaling pathway
H200010603	-1.06266	-0.0876799	1.06266	down	-1.04458	-0.0629211	1.04458	down	1.25275	0.325098	1.25275	up	1.01731	0.0247588	1.01731	up	1.0379	0.0536613	1.0379	up	1.15412	0.206787	1.15412	up	-1.28264	-0.359116	1.28264	down	-1.13385	-0.181231	1.13385	down	1.13122	0.177885	1.13122	up	4.55427	4.46659	4.49135	4.87937	4.52025	4.69814	H200010603	ENSG00000128510	NM_001163446.1	51200	CPA4	carboxypeptidase A4	GO:0006508 proteolysis,GO:0016573 histone acetylation
H300011963	1.09673	0.133203	1.09673	up	-1.13669	-0.184843	1.13669	down	1.59695	0.675322	1.59695	up	-1.24664	-0.318046	1.24664	down	1.02735	0.0389338	1.02735	up	1.28712	0.36415	1.28712	up	-1.41734	-0.503185	1.41734	down	-1.41031	-0.496015	1.41031	down	1.00498	0.00717068	1.00498	up	3.00733	3.14053	2.82248	3.68265	3.17946	3.18663	H300011963	ENSG00000175520	XM_011520145.1	50613	UBQLN3	ubiquilin 3	-
H200005985	1.2926	0.370273	1.2926	up	1.18986	0.250786	1.18986	up	-2.40689	-1.26717	2.40689	down	-1.08635	-0.119487	1.08635	down	-3.17322	-1.66595	3.17322	down	-2.63077	-1.39548	2.63077	down	-1.01996	-0.0285068	1.01996	down	1.0886	0.122472	1.0886	up	1.11032	0.150979	1.11032	up	9.25055	9.62082	9.50133	7.98338	7.95487	8.10585	H200005985	ENSG00000126698	NM_014280.2	22826	DNAJC8	DnaJ heat shock protein family (Hsp40) member C8	GO:0000398 mRNA splicing, via spliceosome,GO:0008380 RNA splicing,GO:0010467 gene expression
H200015384	1.23133	0.300214	1.23133	up	-1.23031	-0.299016	1.23031	down	4.63694	2.21317	4.63694	up	-1.51491	-0.59923	1.51491	down	1.6824	0.750518	1.6824	up	1.84885	0.886631	1.84885	up	-2.23836	-1.16244	2.23836	down	-3.08562	-1.62556	3.08562	down	-1.37852	-0.463118	1.37852	down	4.31697	4.61718	4.01795	6.53014	5.3677	4.90458	H200015384	ENSG00000124701	NM_006789.3	10930	APOBEC2	apolipoprotein B mRNA editing enzyme catalytic polypeptide like 2	GO:0006397 mRNA processing,GO:0009972 cytidine deamination,GO:0016556 mRNA modification,GO:0080111 DNA demethylation
H200015662	1.39241	0.477584	1.39241	up	1.29102	0.368515	1.29102	up	-1.3525	-0.435628	1.3525	down	-1.07853	-0.109069	1.07853	down	-1.81589	-0.860677	1.81589	down	-1.43474	-0.520786	1.43474	down	1.03709	0.0525355	1.03709	up	1.21702	0.283357	1.21702	up	1.1735	0.230822	1.1735	up	6.90735	7.38493	7.27587	6.47172	6.52426	6.75508	H200015662	ENSG00000116001	NM_022037.2	7072	TIA1	TIA1 cytotoxic granule-associated RNA binding protein	GO:0006915 apoptotic process,GO:0017148 negative regulation of translation,GO:0042036 negative regulation of cytokine biosynthetic process,GO:0048024 regulation of mRNA splicing, via spliceosome,GO:1903608 protein localization to cytoplasmic stress granule,GO:1904037 positive regulation of epithelial cell apoptotic process
H300007032	1.14174	0.191232	1.14174	up	-1.09202	-0.126996	1.09202	down	1.78212	0.833594	1.78212	up	-1.2468	-0.318228	1.2468	down	1.34558	0.428229	1.34558	up	1.48909	0.574429	1.48909	up	-1.16001	-0.214133	1.16001	down	-1.30691	-0.386161	1.30691	down	-1.12664	-0.172028	1.12664	down	6.13391	6.32514	6.00691	6.9675	6.75337	6.58134	H300007032	ENSG00000116096	NM_003124.4	6697	SPR	sepiapterin reductase (7,8-dihydrobiopterin:NADP+ oxidoreductase)	GO:0006558 L-phenylalanine metabolic process,GO:0006729 tetrahydrobiopterin biosynthetic process,GO:0006809 nitric oxide biosynthetic process,GO:0019889 pteridine metabolic process,GO:0040014 regulation of multicellular organism growth,GO:0042415 norepinephrine metabolic process,GO:0042417 dopamine metabolic process,GO:0042428 serotonin metabolic process,GO:0044281 small molecule metabolic proces…
opHsV0400003881	1.191	0.252175	1.191	up	1.13411	0.181564	1.13411	up	-1.95182	-0.964819	1.95182	down	-1.05016	-0.0706105	1.05016	down	-2.19284	-1.1328	2.19284	down	-1.96149	-0.971948	1.96149	down	1.0601	0.0841945	1.0601	up	1.12852	0.174435	1.12852	up	1.06455	0.0902407	1.06455	up	2.89166	3.14384	3.07323	1.92685	2.01104	2.10128	opHsV0400003881	ENSG00000066032	NM_004389.3	1496	CTNNA2	catenin alpha 2	GO:0007409 axonogenesis,GO:0016337 single organismal cell-cell adhesion,GO:0021942 radial glia guided migration of Purkinje cell,GO:0042692 muscle cell differentiation,GO:0048813 dendrite morphogenesis,GO:0048854 brain morphogenesis,GO:0051149 positive regulation of muscle cell differentiation,GO:0051823 regulation of synapse structural plasticity,GO:0060134 prepulse inhibition
H200008165	1.18355	0.243126	1.18355	up	1.00149	0.00214541	1.00149	up	1.76271	0.817793	1.76271	up	-1.1818	-0.240981	1.1818	down	1.13831	0.186898	1.13831	up	1.6763	0.745281	1.6763	up	-1.30837	-0.387769	1.30837	down	-1.04998	-0.0703669	1.04998	down	1.24608	0.317402	1.24608	up	1.9134	2.15652	1.91554	2.73119	2.34342	2.66082	H200008165	ENSG00000103313	NM_001198536.1	4210	MEFV	Mediterranean fever	GO:0006954 inflammatory response,GO:0010508 positive regulation of autophagy,GO:0032691 negative regulation of interleukin-1 beta production,GO:0032695 negative regulation of interleukin-12 production,GO:0034341 response to interferon-gamma,GO:0035872 nucleotide-binding domain, leucine rich repeat containing receptor signaling pathway,GO:0045087 innate immune response,GO:0050728 negative regulati…
H300003273	1.56415	0.645383	1.56415	up	1.31246	0.392273	1.31246	up	-1.01625	-0.0232592	1.01625	down	-1.19177	-0.25311	1.19177	down	-1.17132	-0.228138	1.17132	down	1.08408	0.116467	1.08408	up	1.35708	0.440504	1.35708	up	1.44593	0.531999	1.44593	up	1.06547	0.091495	1.06547	up	5.89549	6.54088	6.28777	5.87223	6.31274	6.40423	H300003273	ENSG00000048405	XM_005250181.2	168850	ZNF800	zinc finger protein 800	GO:0006351 transcription, DNA-templated,GO:0006355 regulation of transcription, DNA-templated
H200011796	1.23101	0.299839	1.23101	up	1.13745	0.185797	1.13745	up	1.75184	0.808874	1.75184	up	-1.08226	-0.114042	1.08226	down	1.2511	0.323199	1.2511	up	1.28919	0.366465	1.28919	up	-1.13748	-0.185835	1.13748	down	-1.19467	-0.256612	1.19467	down	-1.05028	-0.0707769	1.05028	down	4.6503	4.95014	4.8361	5.45917	5.27334	5.20256	H200011796	ENSG00000206567	NR_103821.1	442075	EMC3-AS1	EMC3 antisense RNA 1	-
H200010253	1.13161	0.178375	1.13161	up	-1	0	1	down	-1	0	1	down	-1.13161	-0.178375	1.13161	down	-1.13161	-0.178375	1.13161	down	-1	0	1	down	-1	0	1	down	-1	0	1	down	-1	0	1	down	1.71983e-07	0.178375	1.71983e-07	1.71983e-07	1.71983e-07	1.71983e-07	H200010253	ENSG00000184860	XM_011523472.1	93517	SDR42E1	short chain dehydrogenase/reductase family 42E, member 1	GO:0006694 steroid biosynthetic process,GO:0055114 oxidation-reduction process
[truncated: 23,781 more rows]
[truncated: 2 more columns]

## Sheet: Data
										Undifferentiated			Differentiated
Name	ID	ensembl_id	RefSeq_id	Enterz_id	symbol	description	GO_biological_process	GO_molecular_function	GO_cellular_component	Wild type	ALAS2 R170L	ALAS2 R170H	Wild type	ALAS2 R170L	ALAS2 R170H
[truncated: 24,460 more rows]
